# Supplementary material for: Evaluation of Genome-Wide Expression Profiles of Blood and Sputum Neutrophils in Cystic Fibrosis Patients Before and After Antibiotic Therapy
Source: PLoS One. 2014 Aug 1;9(8):e104080. doi: 10.1371/journal.pone.0104080 (PMC4118979; doi:10.1371/journal.pone.0104080)
Supplement: Table S2 — Genes differentially expressed in blood neutrophils obtained from CF patients before therapy relative to control subjects at a fold change threshold of 1.4. (XLS) [file pone.0104080.s002.xls]

## Sheet: Foglio1
Column #	Column ID	gene_assignment	Gene Symbol	RefSeq	Fold-Change(CF pre vs. control)
13273	8030064	AB209573 // CYTH2 // cytohesin 2 // 19q13.3 // 9266 /// BC036615 // LOC284356 //	CYTH2	AB209573	-1.51451
4047	7937940	AF143328 // OR52K3P // olfactory receptor, family 52, subfamily K, member 3 pseu	OR52K3P	AF143328	-1.95256
20253	8099807	AF220235 // GAFA3 // FGF-2 activity-associated protein 3 // 4p14 // 100128236	GAFA3	AF220235	-1.51243
1213	7908861	AF314543 // OCR1 // ovarian cancer-related protein 1 // 1q32.1 // 100128298	OCR1	AF314543	-2.58677
26874	8162231	AJ420442 // C9orf164 // chromosome 9 open reading frame 164 // 9q22.2 // 349236	C9orf164	AJ420442	-1.68466
23472	8130783	AK000385 // RNASET2 // ribonuclease T2 // 6q27 // 8635	RNASET2	AK000385	-1.52744
4387	7940598	AK093779 // LOC399900 // hypothetical gene supported by AK093779 // 11q12.3 // 3	LOC399900	AK093779	-1.64935
8437	7980742	AK095276 // LOC283588 // hypothetical protein LOC283588 // 14q32.11 // 283588	LOC283588	AK095276	-1.42023
17397	8071134	AK097861 // C22orf37 // chromosome 22 open reading frame 37 // 22q11.21 // 20029	C22orf37	AK097861	-1.47316
22334	8119423	AK126092 // LOC221442 // hypothetical LOC221442 // 6p21.1 // 221442 /// BX537595	LOC221442	AK126092	-2.40556
24845	8143605	AK291605 // FAM115A // family with sequence similarity 115, member A // 7q35 //	FAM115A	AK291605	1.51705
4582	7942769	AL834516 // DKFZp434E1119 // hypothetical protein DKFZp434E1119 // 11q14.1 // 28	DKFZp434E1119	AL834516	-1.58971
1068	7907090	AY194294 // LOC100128751 // INM04 // 1q24.2 // 100128751	LOC100128751	AY194294	-1.44893
1163	7908330	AY854248 // C1orf27 // chromosome 1 open reading frame 27 // 1q25 // 54953 /// B	C1orf27	AY854248	-1.46655
8408	7980403	BC015054 // C14orf133 // chromosome 14 open reading frame 133 // 14q24.3-q31 //	C14orf133	BC015054	-1.41772
24635	8141445	BC015722 // C7orf43 // chromosome 7 open reading frame 43 // 7q22.1 // 55262 ///	C7orf43	BC015722	-1.68444
16370	8061129	BC016869 // C20orf72 // chromosome 20 open reading frame 72 // 20p11.23 // 92667	C20orf72	BC016869	-1.42961
2433	7921344	BC028412 // ELL2 // elongation factor, RNA polymerase II, 2 // 5q15 // 22936	ELL2	BC028412	2.02641
27514	8168412	BC029480 // LOC554203 // hypothetical LOC554203 // Xq13.2 // 554203 /// AK056172	LOC554203	BC029480	-1.72539
791	7904751	BC071577 // RBM8A // RNA binding motif protein 8A // 1q12 // 9939 /// BC017770 /	RBM8A	BC071577	-1.44567
10406	8000932	BC092491 // LOC90835 // hypothetical protein LOC90835 // 16p11.2 // 90835 /// BC	LOC90835	BC092491	-1.41205
26254	8156164	BC108718 // LOC389765 // similar to KIF27C // 9q21.33 // 389765	LOC389765	BC108718	-2.22431
773	7904482	BC112927 // SRGAP2P1 // SLIT-ROBO Rho GTPase activating protein 2 pseudogene 1 /	SRGAP2P1	BC112927	-1.9062
770	7904469	BC112927 // SRGAP2P1 // SLIT-ROBO Rho GTPase activating protein 2 pseudogene 1 /	SRGAP2P1	BC112927	-1.85001
745	7904244	BC128148 // C1orf161 // chromosome 1 open reading frame 161 // 1p13.1 // 126868	C1orf161	BC128148	-1.512
12252	8019954	BC137437 // FLJ35776 // hypothetical LOC649446 // 18p11.31 // 649446 /// NM_0010	FLJ35776	BC137437	1.66439
20921	8105991	BT006760 // MGC22265 // hypothetical protein MGC22265 // 5p14.3 // 349035 /// BC	MGC22265	BT006760	1.59179
17864	8075542	CT841517 // C22orf30 // chromosome 22 open reading frame 30 // 22q12.2-q12.3 //	C22orf30	CT841517	-1.48276
24118	8136954	ENST00000291129 // FAM115C // family with sequence similarity 115, member C // 7	FAM115C	ENST00000291129	1.47933
6180	7957673	ENST00000298953 // C12orf55 // chromosome 12 open reading frame 55 // 12q23.1 //	C12orf55	ENST00000298953	-1.79995
8157	7977868	ENST00000299088 // C14orf93 // chromosome 14 open reading frame 93 // 14q11.2 //	C14orf93	ENST00000299088	-1.41751
24117	8136940	ENST00000357344 // FAM115C // family with sequence similarity 115, member C // 7	FAM115C	ENST00000357344	1.51929
2275	7919625	ENST00000369177 // HIST2H3PS2 // histone cluster 2, H3, pseudogene 2 // 1q21.1 /	HIST2H3PS2	ENST00000369177	-1.54804
22475	8121009	ENST00000369573 // C6orf163 // chromosome 6 open reading frame 163 // 6q15 // 20	C6orf163	ENST00000369573	-1.40568
27531	8168472	NM_000052 // ATP7A // ATPase, Cu++ transporting, alpha polypeptide // Xq13.2-q13	ATP7A	NM_000052	-1.44895
2824	7925257	NM_000081 // LYST // lysosomal trafficking regulator // 1q42.1-q42.2 // 1130 ///	LYST	NM_000081	-1.86591
11119	8007931	NM_000212 // ITGB3 // integrin, beta 3 (platelet glycoprotein IIIa, antigen CD61	ITGB3	NM_000212	2.09563
7663	7973067	NM_000270 // NP // nucleoside phosphorylase // 14q13.1 // 4860 /// ENST000003615	NP	NM_000270	3.56247
19136	8089015	NM_000313 // PROS1 // protein S (alpha) // 3q11.2 // 5627 /// ENST00000348974 //	PROS1	NM_000313	1.45734
4709	7943882	NM_000317 // PTS // 6-pyruvoyltetrahydropterin synthase // 11q22.3-q23.3 // 5805	PTS	NM_000317	-1.47415
27230	8165866	NM_000351 // STS // steroid sulfatase (microsomal), isozyme S // Xp22.32 // 412	STS	NM_000351	-1.44594
12028	8017599	NM_000442 // PECAM1 // platelet/endothelial cell adhesion molecule // 17q23 // 5	PECAM1	NM_000442	-1.53448
12846	8025828	NM_000527 // LDLR // low density lipoprotein receptor // 19p13.3 // 3949 /// ENS	LDLR	NM_000527	1.9566
2486	7921868	NM_000569 // FCGR3A // Fc fragment of IgG, low affinity IIIa, receptor (CD16a) /	FCGR3A	NM_000569	-1.59752
26384	8157446	NM_000607 // ORM1 // orosomucoid 1 // 9q31-q32 // 5004 /// ENST00000259396 // OR	ORM1	NM_000607	-2.62685
4216	7939341	NM_000610 // CD44 // CD44 molecule (Indian blood group) // 11p13 // 960 /// NM_0	CD44	NM_000610	1.95575
18291	8080184	NM_000688 // ALAS1 // aminolevulinate, delta-, synthase 1 // 3p21.1 // 211 /// N	ALAS1	NM_000688	-1.47433
20947	8106280	NM_000859 // HMGCR // 3-hydroxy-3-methylglutaryl-Coenzyme A reductase // 5q13.3-	HMGCR	NM_000859	-1.49877
6002	7955943	NM_000924 // PDE1B // phosphodiesterase 1B, calmodulin-dependent // 12q13 // 515	PDE1B	NM_000924	1.44026
2603	7922976	NM_000963 // PTGS2 // prostaglandin-endoperoxide synthase 2 (prostaglandin G/H s	PTGS2	NM_000963	-1.46599
25732	8151401	NM_001001481 // UBE2W // ubiquitin-conjugating enzyme E2W (putative) // 8q21.11	UBE2W	NM_001001481	-1.46054
5860	7954460	NM_001001660 // LYRM5 // LYR motif containing 5 // 12p12.1 // 144363 /// ENST000	LYRM5	NM_001001660	-1.44397
27909	8171653	NM_001001671 // MAP3K15 // mitogen-activated protein kinase kinase kinase 15 //	MAP3K15	NM_001001671	-1.45375
3616	7933228	NM_001002265 // MARCH8 // membrane-associated ring finger (C3HC4) 8 // 10q11.21	MARCH8	NM_001002265	-1.57357
26893	8162438	NM_001003800 // BICD2 // bicaudal D homolog 2 (Drosophila) // 9q22.31 // 23299 /	BICD2	NM_001003800	-1.52742
4048	7937942	NM_001005171 // OR52K1 // olfactory receptor, family 52, subfamily K, member 1 /	OR52K1	NM_001005171	-1.80533
4046	7937938	NM_001005172 // OR52K2 // olfactory receptor, family 52, subfamily K, member 2 /	OR52K2	NM_001005172	-1.76637
15923	8055872	NM_001005747 // CACNB4 // calcium channel, voltage-dependent, beta 4 subunit //	CACNB4	NM_001005747	-2.03533
11890	8016259	NM_001006607 // LRRC37A2 // leucine rich repeat containing 37, member A2 // 17q2	LRRC37A2	NM_001006607	-1.51942
11110	8007867	NM_001006607 // LRRC37A2 // leucine rich repeat containing 37, member A2 // 17q2	LRRC37A2	NM_001006607	-1.48761
23904	8134740	NM_001008395 // C7orf59 // chromosome 7 open reading frame 59 // 7q22.1 // 38954	C7orf59	NM_001008395	-1.59732
24195	8137558	NM_001008408 // RBM33 // RNA binding motif protein 33 // 7q36.3 // 155435 /// NM	RBM33	NM_001008408	-1.40113
15935	8055969	NM_001009959 // ERMN // ermin, ERM-like protein // 2q24.1 // 57471 /// NM_020711	ERMN	NM_001009959	2.59482
7424	7971039	NM_001014286 // FAM48A // family with sequence similarity 48, member A // 13q13.	FAM48A	NM_001014286	-1.61577
1019	7906671	NM_001014443 // USP21 // ubiquitin specific peptidase 21 // 1q22 // 27005 /// NM	USP21	NM_001014443	-1.42953
19287	8090630	NM_001017395 // TMCC1 // transmembrane and coiled-coil domain family 1 // 3q21.3	TMCC1	NM_001017395	-2.17736
6231	7958352	NM_001018072 // BTBD11 // BTB (POZ) domain containing 11 // 12q23.3 // 121551 //	BTBD11	NM_001018072	-1.5765
15761	8054414	NM_001024457 // RGPD1 // RANBP2-like and GRIP domain containing 1 // 2p11.2 // 4	RGPD1	NM_001024457	1.84657
14646	8043324	NM_001024457 // RGPD1 // RANBP2-like and GRIP domain containing 1 // 2p11.2 // 4	RGPD1	NM_001024457	2.03917
15678	8053622	NM_001024457 // RGPD1 // RANBP2-like and GRIP domain containing 1 // 2p11.2 // 4	RGPD1	NM_001024457	2.03917
2271	7919606	NM_001024599 // HIST2H2BF // histone cluster 2, H2bf // 1q21.2 // 440689 /// ENS	HIST2H2BF	NM_001024599	-2.27151
2262	7919584	NM_001024599 // HIST2H2BF // histone cluster 2, H2bf // 1q21.2 // 440689 /// ENS	HIST2H2BF	NM_001024599	-2.24724
769	7904465	NM_001024599 // HIST2H2BF // histone cluster 2, H2bf // 1q21.2 // 440689 /// ENS	HIST2H2BF	NM_001024599	-1.7214
22383	8120043	NM_001024630 // RUNX2 // runt-related transcription factor 2 // 6p21 // 860 ///	RUNX2	NM_001024630	-1.40021
19748	8095163	NM_001024924 // EXOC1 // exocyst complex component 1 // 4q12 // 55763 /// NM_018	EXOC1	NM_001024924	-1.46136
2926	7926127	NM_001025077 // CUGBP2 // CUG triplet repeat, RNA binding protein 2 // 10p13 //	CUGBP2	NM_001025077	-1.40716
12669	8023889	NM_001025101 // MBP // myelin basic protein // 18q23 // 4155 /// NM_001025081 //	MBP	NM_001025101	-1.42918
20038	8097813	NM_001025595 // ARFIP1 // ADP-ribosylation factor interacting protein 1 // 4q31.	ARFIP1	NM_001025595	-2.44889
5453	7950669	NM_001029859 // KCTD21 // potassium channel tetramerisation domain containing 21	KCTD21	NM_001029859	-1.42311
1843	7915363	NM_001031694 // SCMH1 // sex comb on midleg homolog 1 (Drosophila) // 1p34 // 22	SCMH1	NM_001031694	1.46531
10866	8005661	NM_001033553 // SPECC1 // sperm antigen with calponin homology and coiled-coil d	SPECC1	NM_001033553	-1.5543
21429	8111136	NM_001034850 // FAM134B // family with sequence similarity 134, member B // 5p15	FAM134B	NM_001034850	1.55109
27275	8166289	NM_001037343 // CDKL5 // cyclin-dependent kinase-like 5 // Xp22 // 6792 /// NM_0	CDKL5	NM_001037343	-1.74094
19336	8091120	NM_001039547 // GK5 // glycerol kinase 5 (putative) // 3q23 // 256356 /// ENST00	GK5	NM_001039547	2.05749
6984	7966356	NM_001040107 // HVCN1 // hydrogen voltage-gated channel 1 // 12q24.11 // 84329 /	HVCN1	NM_001040107	-1.87635
14586	8042830	NM_001040409 // MTHFD2 // methylenetetrahydrofolate dehydrogenase (NADP+ depende	MTHFD2	NM_001040409	2.2654
22474	8121002	NM_001042493 // C6orf162 // chromosome 6 open reading frame 162 // 6q15-q16.1 //	C6orf162	NM_001042493	-1.76396
27690	8169750	NM_001042750 // STAG2 // stromal antigen 2 // Xq25 // 10735 /// NM_001042749 //	STAG2	NM_001042750	-1.506
3068	7927552	NM_001077665 // CTGLF3 // centaurin, gamma-like family, member 3 // 10q11.23 //	CTGLF3	NM_001077665	-1.76707
3653	7933574	NM_001077685 // CTGLF4 // centaurin, gamma-like family, member 4 // 10q11.23 //	CTGLF4	NM_001077685	-1.75632
8239	7978739	NM_001079537 // TRAPPC6B // trafficking protein particle complex 6B // 14q21.1 /	TRAPPC6B	NM_001079537	-1.44901
6255	7958692	NM_001082538 // TCTN1 // tectonic family member 1 // 12q24.11 // 79600 /// NM_00	TCTN1	NM_001082538	-1.40113
20251	8099797	NM_001085399 // RELL1 // RELT-like 1 // 4p14 // 768211 /// NM_001085400 // RELL1	RELL1	NM_001085399	-1.5659
2464	7921583	NM_001098398 // COPA // coatomer protein complex, subunit alpha // 1q23-q25 // 1	COPA	NM_001098398	1.47607
18536	8082673	NM_001099 // ACPP // acid phosphatase, prostate // 3q21-q23 // 55 /// ENST000003	ACPP	NM_001099	-2.11338
26440	8157945	NM_001099270 // ZBTB34 // zinc finger and BTB domain containing 34 // 9q33.3 //	ZBTB34	NM_001099270	-1.91327
26441	8157947	NM_001099270 // ZBTB34 // zinc finger and BTB domain containing 34 // 9q33.3 //	ZBTB34	NM_001099270	-1.84898
26439	8157941	NM_001099270 // ZBTB34 // zinc finger and BTB domain containing 34 // 9q33.3 //	ZBTB34	NM_001099270	-1.80605
24382	8139228	NM_001099858 // C7orf25 // chromosome 7 open reading frame 25 // 7p14-p11.2 // 7	C7orf25	NM_001099858	-1.72922
7979	7976216	NM_001102366 // C14orf159 // chromosome 14 open reading frame 159 // 14q32.12 //	C14orf159	NM_001102366	-2.05735
15750	8054308	NM_001102426 // TBC1D8 // TBC1 domain family, member 8 (with GRAM domain) // 2q1	TBC1D8	NM_001102426	1.94381
12836	8025633	NM_001111307 // PDE4A // phosphodiesterase 4A, cAMP-specific (phosphodiesterase	PDE4A	NM_001111307	1.42411
9011	7985829	NM_001113378 // FANCI // Fanconi anemia, complementation group I // 15q26.1 // 5	FANCI	NM_001113378	1.48829
14763	8044304	NM_001123363 // RGPD6 // RANBP2-like and GRIP domain containing 6 // 2q13 // 729	RGPD6	NM_001123363	1.72149
21052	8107330	NM_001127511 // APC // adenomatous polyposis coli // 5q21-q22 // 324 /// NM_0011	APC	NM_001127511	-1.73082
25858	8152297	NM_001146 // ANGPT1 // angiopoietin 1 // 8q22.3-q23 // 284 /// ENST00000297450 /	ANGPT1	NM_001146	-1.60851
19492	8092596	NM_001346 // DGKG // diacylglycerol kinase, gamma 90kDa // 3q27.2-q27.3 // 1608	DGKG	NM_001346	-1.55475
22995	8125734	NM_001350 // DAXX // death-domain associated protein // 6p21.3 // 1616 /// ENST0	DAXX	NM_001350	-1.43836
28877	8180179	NM_001350 // DAXX // death-domain associated protein // 6p21.3 // 1616 /// ENST0	DAXX	NM_001350	-1.42172
28756	8178991	NM_001350 // DAXX // death-domain associated protein // 6p21.3 // 1616 /// ENST0	DAXX	NM_001350	-1.41818
5394	7950067	NM_001360 // DHCR7 // 7-dehydrocholesterol reductase // 11q13.2-q13.5 // 1717 //	DHCR7	NM_001360	1.61288
14593	8042917	NM_001381 // DOK1 // docking protein 1, 62kDa (downstream of tyrosine kinase 1)	DOK1	NM_001381	-1.41282
1547	7912198	NM_001428 // ENO1 // enolase 1, (alpha) // 1p36.3-p36.2 // 2023 /// ENST00000234	ENO1	NM_001428	1.62122
21479	8111739	NM_001465 // FYB // FYN binding protein (FYB-120/130) // 5p13.1 // 2533 /// NM_1	FYB	NM_001465	-1.40436
26089	8154765	NM_001539 // DNAJA1 // DnaJ (Hsp40) homolog, subfamily A, member 1 // 9p13-p12 /	DNAJA1	NM_001539	-1.44306
1539	7912145	NM_001561 // TNFRSF9 // tumor necrosis factor receptor superfamily, member 9 //	TNFRSF9	NM_001561	-2.14183
18071	8077786	NM_001570 // IRAK2 // interleukin-1 receptor-associated kinase 2 // 3p25.3 // 36	IRAK2	NM_001570	2.52681
18420	8081431	NM_001627 // ALCAM // activated leukocyte cell adhesion molecule // 3q13.1 // 21	ALCAM	NM_001627	-1.83125
22542	8121489	NM_001634 // AMD1 // adenosylmethionine decarboxylase 1 // 6q21-q22 // 262 /// N	AMD1	NM_001634	-1.76023
25012	8144931	NM_001693 // ATP6V1B2 // ATPase, H+ transporting, lysosomal 56/58kDa, V1 subunit	ATP6V1B2	NM_001693	-1.51413
5479	7950906	NM_001814 // CTSC // cathepsin C // 11q14.1-q14.3 // 1075 /// NM_148170 // CTSC	CTSC	NM_001814	-1.4656
18226	8079383	NM_001837 // CCR3 // chemokine (C-C motif) receptor 3 // 3p21.3 // 1232 /// NM_1	CCR3	NM_001837	-2.92443
26374	8157270	NM_001859 // SLC31A1 // solute carrier family 31 (copper transporters), member 1	SLC31A1	NM_001859	-1.60918
26373	8157264	NM_001860 // SLC31A2 // solute carrier family 31 (copper transporters), member 2	SLC31A2	NM_001860	-1.88481
549	7902227	NM_001924 // GADD45A // growth arrest and DNA-damage-inducible, alpha // 1p31.2-	GADD45A	NM_001924	1.44046
11833	8015685	NM_001991 // EZH1 // enhancer of zeste homolog 1 (Drosophila) // 17q21.1-q21.3 /	EZH1	NM_001991	-1.56104
4835	7945132	NM_002017 // FLI1 // Friend leukemia virus integration 1 // 11q24.1-q24.3 // 231	FLI1	NM_002017	-1.66199
12739	8024572	NM_002068 // GNA15 // guanine nucleotide binding protein (G protein), alpha 15 (	GNA15	NM_002068	1.46871
26841	8161906	NM_002072 // GNAQ // guanine nucleotide binding protein (G protein), q polypepti	GNAQ	NM_002072	-1.43643
20390	8100994	NM_002089 // CXCL2 // chemokine (C-X-C motif) ligand 2 // 4q21 // 2920 /// ENST0	CXCL2	NM_002089	1.62721
21520	8112139	NM_002184 // IL6ST // interleukin 6 signal transducer (gp130, oncostatin M recep	IL6ST	NM_002184	1.7406
6737	7963786	NM_002205 // ITGA5 // integrin, alpha 5 (fibronectin receptor, alpha polypeptide	ITGA5	NM_002205	-1.60135
23784	8133413	NM_002314 // LIMK1 // LIM domain kinase 1 // 7q11.23 // 3984 /// ENST00000336180	LIMK1	NM_002314	1.47259
24646	8141535	NM_002319 // LRCH4 // leucine-rich repeats and calponin homology (CH) domain con	LRCH4	NM_002319	-1.47376
15950	8056113	NM_002349 // LY75 // lymphocyte antigen 75 // 2q24 // 4065 /// ENST00000263636 /	LY75	NM_002349	-1.83048
6106	7956989	NM_002392 // MDM2 // Mdm2 p53 binding protein homolog (mouse) // 12q14.3-q15 //	MDM2	NM_002392	-1.79522
17907	8075924	NM_002405 // MFNG // MFNG O-fucosylpeptide 3-beta-N-acetylglucosaminyltransferas	MFNG	NM_002405	-1.44975
20760	8104422	NM_002454 // MTRR // 5-methyltetrahydrofolate-homocysteine methyltransferase red	MTRR	NM_002454	1.88395
22333	8119408	NM_002505 // NFYA // nuclear transcription factor Y, alpha // 6p21.3 // 4800 ///	NFYA	NM_002505	-1.6532
25326	8148049	NM_002514 // NOV // nephroblastoma overexpressed gene // 8q24.1 // 4856 /// ENST	NOV	NM_002514	-1.85971
16232	8059731	NM_002601 // PDE6D // phosphodiesterase 6D, cGMP-specific, rod, delta // 2q35-q3	PDE6D	NM_002601	-1.46906
3155	7928429	NM_002658 // PLAU // plasminogen activator, urokinase // 10q24 // 5328 /// ENST0	PLAU	NM_002658	2.9674
4447	7941214	NM_002689 // POLA2 // polymerase (DNA directed), alpha 2 (70kD subunit) // 11q13	POLA2	NM_002689	-1.47742
25121	8146198	NM_002690 // POLB // polymerase (DNA directed), beta // 8p11.2 // 5423 /// ENST0	POLB	NM_002690	-1.57812
20386	8100971	NM_002704 // PPBP // pro-platelet basic protein (chemokine (C-X-C motif) ligand	PPBP	NM_002704	2.87013
7755	7973936	NM_002791 // PSMA6 // proteasome (prosome, macropain) subunit, alpha type, 6 //	PSMA6	NM_002791	1.75684
12977	8027074	NM_002911 // UPF1 // UPF1 regulator of nonsense transcripts homolog (yeast) // 1	UPF1	NM_002911	-1.44891
18846	8085716	NM_002971 // SATB1 // SATB homeobox 1 // 3p23 // 6304 /// ENST00000338745 // SAT	SATB1	NM_002971	1.63495
7854	7974870	NM_003082 // SNAPC1 // small nuclear RNA activating complex, polypeptide 1, 43kD	SNAPC1	NM_003082	-1.5111
8844	7984155	NM_003099 // SNX1 // sorting nexin 1 // 15q22.31 // 6642 /// NM_152826 // SNX1 /	SNX1	NM_003099	-1.45608
4924	7945962	NM_003141 // TRIM21 // tripartite motif-containing 21 // 11p15.5 // 6737 /// ENS	TRIM21	NM_003141	-1.71891
18980	8087380	NM_003363 // USP4 // ubiquitin specific peptidase 4 (proto-oncogene) // 3p21.3 /	USP4	NM_003363	-1.41367
23671	8132725	NM_003364 // UPP1 // uridine phosphorylase 1 // 7p12.3 // 7378 /// NM_181597 //	UPP1	NM_003364	1.72424
13833	8035813	NM_003423 // ZNF43 // zinc finger protein 43 // 19p13.1-p12 // 7594 /// ENST0000	ZNF43	NM_003423	2.0587
13840	8035842	NM_003430 // ZNF91 // zinc finger protein 91 // 19p13.1-p12 // 7644 /// ENST0000	ZNF91	NM_003430	1.67834
10638	8003298	NM_003486 // SLC7A5 // solute carrier family 7 (cationic amino acid transporter,	SLC7A5	NM_003486	2.28651
22110	8117372	NM_003512 // HIST1H2AC // histone cluster 1, H2ac // 6p21.3 // 8334 /// ENST0000	HIST1H2AC	NM_003512	-1.57352
847	7905088	NM_003517 // HIST2H2AC // histone cluster 2, H2ac // 1q21-q23 // 8338 /// ENST00	HIST2H2AC	NM_003517	-1.60951
22114	8117395	NM_003522 // HIST1H2BF // histone cluster 1, H2bf // 6p21.3 // 8343 /// ENST0000	HIST1H2BF	NM_003522	-1.77728
22852	8124406	NM_003526 // HIST1H2BC // histone cluster 1, H2bc // 6p21.3 // 8347 /// ENST0000	HIST1H2BC	NM_003526	-2.28412
22846	8124385	NM_003544 // HIST1H4B // histone cluster 1, H4b // 6p21.3 // 8366 /// ENST000003	HIST1H4B	NM_003544	-2.41169
843	7905067	NM_003548 // HIST2H4A // histone cluster 2, H4a // 1q21 // 8370 /// NM_001034077	HIST2H4A	NM_003548	-1.87678
2276	7919627	NM_003548 // HIST2H4A // histone cluster 2, H4a // 1q21 // 8370 /// NM_001034077	HIST2H4A	NM_003548	-1.87678
11210	8008922	NM_003620 // PPM1D // protein phosphatase 1D magnesium-dependent, delta isoform	PPM1D	NM_003620	-1.48511
6493	7961230	NM_003651 // CSDA // cold shock domain protein A // 12p13.1 // 8531 /// ENST0000	CSDA	NM_003651	-1.58873
15199	8048505	NM_003691 // STK16 // serine/threonine kinase 16 // 2q34-q37 // 8576 /// NM_0010	STK16	NM_003691	-1.59757
11057	8007420	NM_003734 // AOC3 // amine oxidase, copper containing 3 (vascular adhesion prote	AOC3	NM_003734	-1.99097
16332	8060772	NM_003818 // CDS2 // CDP-diacylglycerol synthase (phosphatidate cytidylyltransfe	CDS2	NM_003818	-1.40967
1069	7907092	NM_003953 // MPZL1 // myelin protein zero-like 1 // 1q24.2 // 9019 /// NM_024569	MPZL1	NM_003953	-2.62042
8151	7977786	NM_003982 // SLC7A7 // solute carrier family 7 (cationic amino acid transporter,	SLC7A7	NM_003982	-1.74095
2389	7920737	NM_003993 // CLK2 // CDC-like kinase 2 // 1q21 // 1196 /// ENST00000361168 // CL	CLK2	NM_003993	-1.40063
14367	8040473	NM_004040 // RHOB // ras homolog gene family, member B // 2p24 // 388 /// ENST00	RHOB	NM_004040	-1.71877
5433	7950473	NM_004041 // ARRB1 // arrestin, beta 1 // 11q13 // 408 /// NM_020251 // ARRB1 //	ARRB1	NM_004041	-1.7914
27029	8163896	NM_004099 // STOM // stomatin // 9q34.1 // 2040 /// NM_198194 // STOM // stomati	STOM	NM_004099	1.51988
22757	8123609	NM_004155 // SERPINB9 // serpin peptidase inhibitor, clade B (ovalbumin), member	SERPINB9	NM_004155	2.51582
8449	7980923	NM_004239 // TRIP11 // thyroid hormone receptor interactor 11 // 14q31-q32 // 93	TRIP11	NM_004239	-1.44341
5867	7954503	NM_004264 // MED21 // mediator complex subunit 21 // 12p11.23 // 9412 /// ENST00	MED21	NM_004264	-1.50432
15142	8047839	NM_004379 // CREB1 // cAMP responsive element binding protein 1 // 2q34 // 1385	CREB1	NM_004379	-1.57946
18277	8080013	NM_004635 // MAPKAPK3 // mitogen-activated protein kinase-activated protein kina	MAPKAPK3	NM_004635	-1.41277
3212	7928944	NM_004670 // PAPSS2 // 3'-phosphoadenosine 5'-phosphosulfate synthase 2 // 10q23	PAPSS2	NM_004670	1.56994
12049	8017843	NM_004694 // SLC16A6 // solute carrier family 16, member 6 (monocarboxylic acid	SLC16A6	NM_004694	1.85094
2400	7920877	NM_004723 // ARHGEF2 // rho/rac guanine nucleotide exchange factor (GEF) 2 // 1q	ARHGEF2	NM_004723	-1.59342
8438	7980744	NM_004755 // RPS6KA5 // ribosomal protein S6 kinase, 90kDa, polypeptide 5 // 14q	RPS6KA5	NM_004755	-2.14098
28753	8178955	NM_004761 // RGL2 // ral guanine nucleotide dissociation stimulator-like 2 // 6p	RGL2	NM_004761	-1.77288
28875	8180144	NM_004761 // RGL2 // ral guanine nucleotide dissociation stimulator-like 2 // 6p	RGL2	NM_004761	-1.77288
18834	8085556	NM_004844 // SH3BP5 // SH3-domain binding protein 5 (BTK-associated) // 3p24.3 /	SH3BP5	NM_004844	1.5317
15364	8050302	NM_004850 // ROCK2 // Rho-associated, coiled-coil containing protein kinase 2 //	ROCK2	NM_004850	-1.48707
1430	7911178	NM_004895 // NLRP3 // NLR family, pyrin domain containing 3 // 1q44 // 114548 //	NLRP3	NM_004895	2.33322
26259	8156199	NM_004938 // DAPK1 // death-associated protein kinase 1 // 9q34.1 // 1612 /// EN	DAPK1	NM_004938	-1.80779
14758	8044258	NM_004987 // LIMS1 // LIM and senescent cell antigen-like domains 1 // 2q12.3-q1	LIMS1	NM_004987	1.44392
15775	8054532	NM_005054 // RGPD5 // RANBP2-like and GRIP domain containing 5 // 2q13 // 84220	RGPD5	NM_005054	1.75275
15782	8054676	NM_005054 // RGPD5 // RANBP2-like and GRIP domain containing 5 // 2q13 // 84220	RGPD5	NM_005054	1.76049
14751	8044161	NM_005054 // RGPD5 // RANBP2-like and GRIP domain containing 5 // 2q13 // 84220	RGPD5	NM_005054	1.8255
18160	8078738	NM_005109 // OXSR1 // oxidative-stress responsive 1 // 3p22-p21.3 // 9943 /// EN	OXSR1	NM_005109	1.52467
11041	8007228	NM_005177 // ATP6V0A1 // ATPase, H+ transporting, lysosomal V0 subunit a1 // 17q	ATP6V0A1	NM_005177	-1.80184
4766	7944493	NM_005188 // CBL // Cas-Br-M (murine) ecotropic retroviral transforming sequence	CBL	NM_005188	-1.62679
21859	8115076	NM_005211 // CSF1R // colony stimulating factor 1 receptor // 5q33-q35 // 1436 /	CSF1R	NM_005211	-1.75995
17145	8068593	NM_005239 // ETS2 // v-ets erythroblastosis virus E26 oncogene homolog 2 (avian)	ETS2	NM_005239	1.48945
22850	8124397	NM_005319 // HIST1H1C // histone cluster 1, H1c // 6p21.3 // 3006 /// ENST000003	HIST1H1C	NM_005319	-1.72944
22851	8124402	NM_005323 // HIST1H1T // histone cluster 1, H1t // 6p21.3 // 3010 /// ENST000003	HIST1H1T	NM_005323	-2.05799
3065	7927536	NM_005437 // NCOA4 // nuclear receptor coactivator 4 // 10q11.2 // 8031 /// ENST	NCOA4	NM_005437	-1.68569
11860	8015914	NM_005474 // HDAC5 // histone deacetylase 5 // 17q21 // 10014 /// NM_001015053 /	HDAC5	NM_005474	-1.48644
18637	8083709	NM_005496 // SMC4 // structural maintenance of chromosomes 4 // 3q26.1 // 10051	SMC4	NM_005496	-1.8085
22958	8125220	NM_005510 // DOM3Z // dom-3 homolog Z (C. elegans) // 6p21.3 // 1797 /// ENST000	DOM3Z	NM_005510	-1.72218
28730	8178699	NM_005510 // DOM3Z // dom-3 homolog Z (C. elegans) // 6p21.3 // 1797 /// ENST000	DOM3Z	NM_005510	-1.72218
28854	8179926	NM_005510 // DOM3Z // dom-3 homolog Z (C. elegans) // 6p21.3 // 1797 /// ENST000	DOM3Z	NM_005510	-1.70505
4170	7938777	NM_005566 // LDHA // lactate dehydrogenase A // 11p15.4 // 3939 /// ENST00000227	LDHA	NM_005566	1.6325
1017	7906652	NM_005600 // NIT1 // nitrilase 1 // 1q21-q22 // 4817 /// ENST00000368009 // NIT1	NIT1	NM_005600	-1.44414
7670	7973101	NM_005615 // RNASE6 // ribonuclease, RNase A family, k6 // 14q11.2 // 6039 /// E	RNASE6	NM_005615	-3.23193
15477	8051670	NM_005633 // SOS1 // son of sevenless homolog 1 (Drosophila) // 2p22-p21 // 6654	SOS1	NM_005633	-1.80994
2066	7917707	NM_005665 // EVI5 // ecotropic viral integration site 5 // 1p22.1 // 7813 /// EN	EVI5	NM_005665	-1.81898
21676	8113358	NM_005668 // ST8SIA4 // ST8 alpha-N-acetyl-neuraminide alpha-2,8-sialyltransfera	ST8SIA4	NM_005668	-1.7195
2171	7918857	NM_005725 // TSPAN2 // tetraspanin 2 // 1p13.2 // 10100 /// ENST00000369516 // T	TSPAN2	NM_005725	-1.8713
6795	7964579	NM_005730 // CTDSP2 // CTD (carboxy-terminal domain, RNA polymerase II, polypept	CTDSP2	NM_005730	-1.50259
4206	7939197	NM_005734 // HIPK3 // homeodomain interacting protein kinase 3 // 11p13 // 10114	HIPK3	NM_005734	-1.51487
11951	8016739	NM_005749 // TOB1 // transducer of ERBB2, 1 // 17q21 // 10140 /// ENST0000026895	TOB1	NM_005749	-1.68352
14977	8046124	NM_005771 // DHRS9 // dehydrogenase/reductase (SDR family) member 9 // 2q31.1 //	DHRS9	NM_005771	-1.94716
26677	8160581	NM_005802 // TOPORS // topoisomerase I binding, arginine/serine-rich // 9p21 //	TOPORS	NM_005802	-1.83232
10326	8000184	NM_005849 // IGSF6 // immunoglobulin superfamily, member 6 // 16p12-p13 // 10261	IGSF6	NM_005849	-1.60607
15883	8055426	NM_005915 // MCM6 // minichromosome maintenance complex component 6 // 2q21 // 4	MCM6	NM_005915	1.99774
22219	8118116	NM_005931 // MICB // MHC class I polypeptide-related sequence B // 6p21.3 // 427	MICB	NM_005931	-1.53319
16957	8066953	NM_006038 // SPATA2 // spermatogenesis associated 2 // 20q13.1-q13.2 // 9825 ///	SPATA2	NM_006038	-1.488
10794	8005097	NM_006041 // HS3ST3B1 // heparan sulfate (glucosamine) 3-O-sulfotransferase 3B1	HS3ST3B1	NM_006041	1.47653
608	7902822	NM_006256 // PKN2 // protein kinase N2 // 1p22.2 // 5586 /// ENST00000370521 //	PKN2	NM_006256	-1.50151
27117	8164810	NM_006266 // RALGDS // ral guanine nucleotide dissociation stimulator // 9q34.3	RALGDS	NM_006266	1.76891
14759	8044263	NM_006267 // RANBP2 // RAN binding protein 2 // 2q12.3 // 5903 /// ENST000002831	RANBP2	NM_006267	2.14477
4449	7941243	NM_006268 // DPF2 // D4, zinc and double PHD fingers family 2 // 11q13 // 5977 /	DPF2	NM_006268	-1.96801
22634	8122265	NM_006290 // TNFAIP3 // tumor necrosis factor, alpha-induced protein 3 // 6q23 /	TNFAIP3	NM_006290	1.84372
8067	7977046	NM_006291 // TNFAIP2 // tumor necrosis factor, alpha-induced protein 2 // 14q32	TNFAIP2	NM_006291	-1.649
4488	7941702	NM_006328 // RBM14 // RNA binding motif protein 14 // 11q13.1 // 10432 /// ENST0	RBM14	NM_006328	-1.41958
24552	8140534	NM_006379 // SEMA3C // sema domain, immunoglobulin domain (Ig), short basic doma	SEMA3C	NM_006379	-1.75983
22477	8121031	NM_006416 // SLC35A1 // solute carrier family 35 (CMP-sialic acid transporter),	SLC35A1	NM_006416	-1.77849
22895	8124610	NM_006510 // TRIM27 // tripartite motif-containing 27 // 6p22 // 5987 /// ENST00	TRIM27	NM_006510	-1.95322
28818	8179575	NM_006510 // TRIM27 // tripartite motif-containing 27 // 6p22 // 5987 /// ENST00	TRIM27	NM_006510	-1.95322
1853	7915472	NM_006516 // SLC2A1 // solute carrier family 2 (facilitated glucose transporter)	SLC2A1	NM_006516	1.63513
5136	7947894	NM_006560 // CUGBP1 // CUG triplet repeat, RNA binding protein 1 // 11p11 // 106	CUGBP1	NM_006560	-1.44711
9988	7996593	NM_006565 // CTCF // CCCTC-binding factor (zinc finger protein) // 16q21-q22.3 /	CTCF	NM_006565	-1.42795
6792	7964555	NM_006576 // AVIL // advillin // 12q14.1 // 10677 /// ENST00000257861 // AVIL //	AVIL	NM_006576	-1.82479
4558	7942527	NM_006591 // POLD3 // polymerase (DNA-directed), delta 3, accessory subunit // 1	POLD3	NM_006591	-1.7219
19687	8094596	NM_006607 // PTTG2 // pituitary tumor-transforming 2 // 4p12 // 10744 /// AF0952	PTTG2	NM_006607	-1.82879
20953	8106354	NM_006633 // IQGAP2 // IQ motif containing GTPase activating protein 2 // 5q13.3	IQGAP2	NM_006633	-1.66659
28129	8173745	NM_006639 // CYSLTR1 // cysteinyl leukotriene receptor 1 // Xq13.2-q21.1 // 1080	CYSLTR1	NM_006639	-1.66143
24544	8140463	NM_006682 // FGL2 // fibrinogen-like 2 // 7q11.23 // 10875 /// ENST00000248598 /	FGL2	NM_006682	-1.67931
22586	8121794	NM_006714 // SMPDL3A // sphingomyelin phosphodiesterase, acid-like 3A // 6q22.31	SMPDL3A	NM_006714	1.42708
4448	7941236	NM_006779 // CDC42EP2 // CDC42 effector protein (Rho GTPase binding) 2 // 11q13	CDC42EP2	NM_006779	-1.68484
12267	8020100	NM_006788 // RALBP1 // ralA binding protein 1 // 18p11.3 // 10928 /// ENST000000	RALBP1	NM_006788	-1.94402
6129	7957260	NM_006851 // GLIPR1 // GLI pathogenesis-related 1 // 12q21.2 // 11010 /// ENST00	GLIPR1	NM_006851	-1.45793
13398	8031213	NM_006863 // LILRA1 // leukocyte immunoglobulin-like receptor, subfamily A (with	LILRA1	NM_006863	-1.71987
3015	7927062	NM_006954 // ZNF33A // zinc finger protein 33A // 10p11.2 // 7581 /// NM_006974	ZNF33A	NM_006954	-1.76642
1719	7914094	NM_006990 // WASF2 // WAS protein family, member 2 // 1p36.11-p34.3 // 10163 ///	WASF2	NM_006990	-1.41381
22733	8123342	NM_007045 // FGFR1OP // FGFR1 oncogene partner // 6q27 // 11116 /// NM_194429 //	FGFR1OP	NM_007045	-1.50257
22121	8117435	NM_007047 // BTN3A2 // butyrophilin, subfamily 3, member A2 // 6p22.1 // 11118 /	BTN3A2	NM_007047	-1.58449
22123	8117458	NM_007048 // BTN3A1 // butyrophilin, subfamily 3, member A1 // 6p22.1 // 11119 /	BTN3A1	NM_007048	-1.44695
8119	7977511	NM_007110 // TEP1 // telomerase-associated protein 1 // 14q11.2 // 7011 /// ENST	TEP1	NM_007110	-1.45399
22225	8118149	NM_007161 // LST1 // leukocyte specific transcript 1 // 6p21.3 // 7940 /// NM_20	LST1	NM_007161	-1.5423
28654	8177988	NM_007161 // LST1 // leukocyte specific transcript 1 // 6p21.3 // 7940 /// NM_20	LST1	NM_007161	-1.5423
28790	8179268	NM_007161 // LST1 // leukocyte specific transcript 1 // 6p21.3 // 7940 /// NM_20	LST1	NM_007161	-1.5423
11602	8013431	NM_007202 // AKAP10 // A kinase (PRKA) anchor protein 10 // 17p11.1 // 11216 ///	AKAP10	NM_007202	-1.49242
11276	8009653	NM_007261 // CD300A // CD300a molecule // 17q25.1 // 11314 /// ENST00000360141 /	CD300A	NM_007261	-1.67193
11844	8015769	NM_007296 // BRCA1 // breast cancer 1, early onset // 17q21 // 672 /// NM_007294	BRCA1	NM_007296	-1.77508
27112	8164729	NM_007344 // TTF1 // transcription termination factor, RNA polymerase I // 9q34.	TTF1	NM_007344	-1.59966
6853	7965040	NM_007350 // PHLDA1 // pleckstrin homology-like domain, family A, member 1 // 12	PHLDA1	NM_007350	2.36369
24224	8137865	NM_007353 // GNA12 // guanine nucleotide binding protein (G protein) alpha 12 //	GNA12	NM_007353	1.71486
11056	8007414	NM_009590 // AOC2 // amine oxidase, copper containing 2 (retina-specific) // 17q	AOC2	NM_009590	-2.31214
21656	8113220	NM_012081 // ELL2 // elongation factor, RNA polymerase II, 2 // 5q15 // 22936 //	ELL2	NM_012081	2.0601
10598	8002904	NM_012091 // ADAT1 // adenosine deaminase, tRNA-specific 1 // 16q23.1 // 23536 /	ADAT1	NM_012091	-1.53124
1544	7912166	NM_012102 // RERE // arginine-glutamic acid dipeptide (RE) repeats // 1p36.2-p36	RERE	NM_012102	-1.53193
2973	7926661	NM_012228 // MSRB2 // methionine sulfoxide reductase B2 // 10p12 // 22921 /// EN	MSRB2	NM_012228	-1.47343
18945	8086754	NM_012235 // SCAP // SREBF chaperone // 3p21.31 // 22937 /// ENST00000265565 //	SCAP	NM_012235	-1.57764
14400	8040742	NM_012326 // MAPRE3 // microtubule-associated protein, RP/EB family, member 3 //	MAPRE3	NM_012326	-1.71773
8779	7983502	NM_012388 // PLDN // pallidin homolog (mouse) // 15q21.1 // 26258 /// ENST000002	PLDN	NM_012388	1.43181
24829	8143471	NM_013252 // CLEC5A // C-type lectin domain family 5, member A // 7q33 // 23601	CLEC5A	NM_013252	1.6311
684	7903565	NM_013296 // GPSM2 // G-protein signaling modulator 2 (AGS3-like, C. elegans) //	GPSM2	NM_013296	-1.64337
22557	8121588	NM_013352 // DSE // dermatan sulfate epimerase // 6q22 // 29940 /// NM_001080976	DSE	NM_013352	1.83036
13963	8036908	NM_013368 // SERTAD3 // SERTA domain containing 3 // 19q13.2 // 29946 /// NM_203	SERTAD3	NM_013368	-1.56037
23273	8128669	NM_014028 // OSTM1 // osteopetrosis associated transmembrane protein 1 // 6q21 /	OSTM1	NM_014028	-1.49531
25870	8152453	NM_014112 // TRPS1 // trichorhinophalangeal syndrome I // 8q24.12 // 7227 /// EN	TRPS1	NM_014112	1.59604
3487	7932069	NM_014142 // NUDT5 // nudix (nucleoside diphosphate linked moiety X)-type motif	NUDT5	NM_014142	-2.16096
6868	7965200	NM_014167 // CCDC59 // coiled-coil domain containing 59 // 12q21.31 // 29080 ///	CCDC59	NM_014167	-1.47078
14528	8042283	NM_014181 // HSPC159 // galectin-related protein // 2p14 // 29094 /// ENST000002	HSPC159	NM_014181	-1.56304
12277	8020183	NM_014214 // IMPA2 // inositol(myo)-1(or 4)-monophosphatase 2 // 18p11.2 // 3613	IMPA2	NM_014214	-1.66727
8453	7980970	NM_014216 // ITPK1 // inositol 1,3,4-triphosphate 5/6 kinase // 14q31 // 3705 //	ITPK1	NM_014216	-2.2241
10893	8005785	NM_014238 // KSR1 // kinase suppressor of ras 1 // 17q11.1 // 8844 /// ENST00000	KSR1	NM_014238	-1.6645
21459	8111430	NM_014324 // AMACR // alpha-methylacyl-CoA racemase // 5p13 // 23600 /// NM_2033	AMACR	NM_014324	-1.56582
20571	8102800	NM_014331 // SLC7A11 // solute carrier family 7, (cationic amino acid transporte	SLC7A11	NM_014331	1.87689
17863	8075529	NM_014338 // PISD // phosphatidylserine decarboxylase // 22q12.2 // 23761 /// EN	PISD	NM_014338	-1.82488
13493	8031956	NM_014347 // ZNF324 // zinc finger protein 324 // 19q13.43 // 25799 /// ENST0000	ZNF324	NM_014347	-1.44162
13335	8030789	NM_014385 // SIGLEC7 // sialic acid binding Ig-like lectin 7 // 19q13.3 // 27036	SIGLEC7	NM_014385	-1.63082
24375	8139165	NM_014396 // VPS41 // vacuolar protein sorting 41 homolog (S. cerevisiae) // 7p1	VPS41	NM_014396	-1.67376
14570	8042601	NM_014497 // ZNF638 // zinc finger protein 638 // 2p13.2-p13.1 // 27332 /// NM_0	ZNF638	NM_014497	-1.47017
23753	8133176	NM_014504 // RABGEF1 // RAB guanine nucleotide exchange factor (GEF) 1 // 7q11.2	RABGEF1	NM_014504	1.89726
26287	8156452	NM_014612 // FAM120A // family with sequence similarity 120A // 9q22.31 // 23196	FAM120A	NM_014612	-1.40588
4138	7938485	NM_014632 // MICAL2 // microtubule associated monoxygenase, calponin and LIM dom	MICAL2	NM_014632	-2.54107
25182	8146649	NM_014637 // MTFR1 // mitochondrial fission regulator 1 // 8q13.1 // 9650 /// EN	MTFR1	NM_014637	1.57973
15190	8048411	NM_014640 // TTLL4 // tubulin tyrosine ligase-like family, member 4 // 2p24.3-p2	TTLL4	NM_014640	-1.54078
3943	7936884	NM_014661 // FAM53B // family with sequence similarity 53, member B // 10q26.13	FAM53B	NM_014661	-1.57858
19009	8087748	NM_014703 // VPRBP // Vpr (HIV-1) binding protein // 3p21.2 // 9730 /// ENST0000	VPRBP	NM_014703	1.50102
22835	8124280	NM_014722 // FAM65B // family with sequence similarity 65, member B // 6p22.3-p2	FAM65B	NM_014722	-1.64475
10084	7997662	NM_014732 // KIAA0513 // KIAA0513 // 16q24.1 // 9764 /// ENST00000258180 // KIAA	KIAA0513	NM_014732	-1.58106
3262	7929562	NM_014803 // ZNF518A // zinc finger protein 518A // 10q23.33 // 9849 /// ENST000	ZNF518A	NM_014803	-1.43606
11462	8011945	NM_014804 // KIAA0753 // KIAA0753 // 17p13.2 // 9851 /// ENST00000361413 // KIAA	KIAA0753	NM_014804	-1.65972
18882	8086125	NM_014831 // LBA1 // lupus brain antigen 1 // 3p22.2 // 9881	LBA1	NM_014831	-1.97589
11108	8007850	NM_014834 // LRRC37A // leucine rich repeat containing 37A // 17q21.31 // 9884 /	LRRC37A	NM_014834	-1.49083
22536	8121429	NM_014845 // FIG4 // FIG4 homolog (S. cerevisiae) // 6q21 // 9896 /// ENST000002	FIG4	NM_014845	-1.57252
15949	8056102	NM_014880 // CD302 // CD302 molecule // 2q24.2 // 9936 /// ENST00000259053 // CD	CD302	NM_014880	-1.52116
14545	8042416	NM_014882 // ARHGAP25 // Rho GTPase activating protein 25 // 2p14 // 9938 /// NM	ARHGAP25	NM_014882	-1.72804
23207	8127903	NM_014895 // KIAA1009 // KIAA1009 // 6q14.3 // 22832 /// ENST00000403245 // KIAA	KIAA1009	NM_014895	-1.40183
11933	8016546	NM_014897 // ZNF652 // zinc finger protein 652 // 17q21.32 // 22834 /// ENST0000	ZNF652	NM_014897	-1.48425
10054	7997321	NM_014940 // MON1B // MON1 homolog B (yeast) // 16q23.1 // 22879 /// ENST0000024	MON1B	NM_014940	-1.44073
154	7898278	NM_015001 // SPEN // spen homolog, transcriptional regulator (Drosophila) // 1p3	SPEN	NM_015001	-1.41679
27111	8164701	NM_015046 // SETX // senataxin // 9q34.13 // 23064 /// ENST00000224140 // SETX /	SETX	NM_015046	-1.55789
23291	8128867	NM_015076 // CDC2L6 // cell division cycle 2-like 6 (CDK8-like) // 6q21 // 23097	CDC2L6	NM_015076	-1.5982
12955	8026830	NM_015122 // FCHO1 // FCH domain only 1 // 19p13.11 // 23149 /// ENST00000252771	FCHO1	NM_015122	-1.50833
19095	8088745	NM_015123 // FRMD4B // FERM domain containing 4B // 3p14.1 // 23150 /// ENST0000	FRMD4B	NM_015123	2.30734
24275	8138401	NM_015132 // SNX13 // sorting nexin 13 // 7p21.1 // 23161 /// ENST00000242044 //	SNX13	NM_015132	-1.41237
22429	8120441	NM_015153 // PHF3 // PHD finger protein 3 // 6q12 // 23469 /// ENST00000262043 /	PHF3	NM_015153	-1.41853
3454	7931728	NM_015155 // LARP5 // La ribonucleoprotein domain family, member 5 // 10p15.3 //	LARP5	NM_015155	-1.48962
19686	8094574	NM_015173 // TBC1D1 // TBC1 (tre-2/USP6, BUB2, cdc16) domain family, member 1 //	TBC1D1	NM_015173	-1.72647
22346	8119529	NM_015255 // UBR2 // ubiquitin protein ligase E3 component n-recognin 2 // 6p21.	UBR2	NM_015255	-1.60981
26994	8163452	NM_015258 // FKBP15 // FK506 binding protein 15, 133kDa // 9q32 // 23307 /// ENS	FKBP15	NM_015258	-1.72006
9267	7988789	NM_015263 // DMXL2 // Dmx-like 2 // 15q21.2 // 23312 /// ENST00000251076 // DMXL	DMXL2	NM_015263	-1.49912
1241	7909175	NM_015326 // SRGAP2 // SLIT-ROBO Rho GTPase activating protein 2 // 1q32.1 // 23	SRGAP2	NM_015326	-1.57805
22327	8119357	NM_015345 // DAAM2 // dishevelled associated activator of morphogenesis 2 // 6p2	DAAM2	NM_015345	-1.55044
7896	7975412	NM_015351 // TTC9 // tetratricopeptide repeat domain 9 // 14q24.2 // 23508 /// E	TTC9	NM_015351	-1.42323
17131	8068460	NM_015358 // MORC3 // MORC family CW-type zinc finger 3 // 21q22.13 // 23515 ///	MORC3	NM_015358	-1.53309
26691	8160756	NM_015397 // WDR40A // WD repeat domain 40A // 9p13.3 // 25853 /// ENST000003612	WDR40A	NM_015397	-1.72151
13319	8030569	NM_015428 // ZNF473 // zinc finger protein 473 // 19q13.33 // 25888 /// NM_00100	ZNF473	NM_015428	-1.4971
2718	7924172	NM_015471 // NSL1 // NSL1, MIND kinetochore complex component, homolog (S. cerev	NSL1	NM_015471	-1.48215
8210	7978492	NM_015473 // HEATR5A // HEAT repeat containing 5A // 14q12 // 25938 /// ENST0000	HEATR5A	NM_015473	-1.87421
11771	8015133	NM_015515 // KRT23 // keratin 23 (histone deacetylase inducible) // 17q21.2 // 2	KRT23	NM_015515	-3.11073
7868	7975095	NM_015549 // PLEKHG3 // pleckstrin homology domain containing, family G (with Rh	PLEKHG3	NM_015549	-2.45769
17246	8069711	NM_015565 // ZNF294 // zinc finger protein 294 // 21q22.11 // 26046 /// ENST0000	ZNF294	NM_015565	-1.45728
22450	8120758	NM_015571 // SENP6 // SUMO1/sentrin specific peptidase 6 // 6q13-q14.3 // 26054	SENP6	NM_015571	-1.40385
27241	8165947	NM_015691 // WWC3 // WWC family member 3 // Xp22.32 // 55841 /// ENST00000380861	WWC3	NM_015691	-1.6163
1261	7909441	NM_015714 // G0S2 // G0/G1switch 2 // 1q32.2|1q32.2-q41 // 50486 /// ENST0000036	G0S2	NM_015714	-1.41234
16731	8064879	NM_015939 // TRMT6 // tRNA methyltransferase 6 homolog (S. cerevisiae) // 20p12.	TRMT6	NM_015939	1.8308
11668	8014037	NM_015986 // CRLF3 // cytokine receptor-like factor 3 // 17q11.2 // 51379 /// EN	CRLF3	NM_015986	-1.55374
9190	7987642	NM_016013 // NDUFAF1 // NADH dehydrogenase (ubiquinone) 1 alpha subcomplex, asse	NDUFAF1	NM_016013	-1.58967
11463	8011968	NM_016060 // MED31 // mediator complex subunit 31 // 17p13.2 // 51003 /// ENST00	MED31	NM_016060	-1.5131
24534	8140386	NM_016086 // STYXL1 // serine/threonine/tyrosine interacting-like 1 // 7q11.23 /	STYXL1	NM_016086	-1.5756
18873	8086008	NM_016141 // DYNC1LI1 // dynein, cytoplasmic 1, light intermediate chain 1 // 3p	DYNC1LI1	NM_016141	-1.82248
850	7905116	NM_016274 // PLEKHO1 // pleckstrin homology domain containing, family O member 1	PLEKHO1	NM_016274	-1.60109
6686	7963289	NM_016293 // BIN2 // bridging integrator 2 // 12q13 // 51411 /// ENST00000267012	BIN2	NM_016293	-1.67006
16646	8063923	NM_016354 // SLCO4A1 // solute carrier organic anion transporter family, member	SLCO4A1	NM_016354	1.43619
14131	8038515	NM_016440 // VRK3 // vaccinia related kinase 3 // 19q13 // 51231 /// NM_00102577	VRK3	NM_016440	-1.42943
15680	8053648	NM_016618 // KRCC1 // lysine-rich coiled-coil 1 // 2p11.2 // 51315 /// ENST00000	KRCC1	NM_016618	-1.86166
20097	8098328	NM_017423 // GALNT7 // UDP-N-acetyl-alpha-D-galactosamine:polypeptide N-acetylga	GALNT7	NM_017423	-1.41895
24546	8140478	NM_017439 // PION // pigeon homolog (Drosophila) // 7q11.23 // 54103 /// ENST000	PION	NM_017439	2.17016
13272	8030049	NM_017457 // CYTH2 // cytohesin 2 // 19q13.3 // 9266 /// NM_004228 // CYTH2 // c	CYTH2	NM_017457	-1.53841
4412	7940798	NM_017490 // MARK2 // MAP/microtubule affinity-regulating kinase 2 // 11q12-q13	MARK2	NM_017490	-1.68382
26853	8162019	NM_017576 // KIF27 // kinesin family member 27 // 9q21.32 // 55582 /// ENST00000	KIF27	NM_017576	-2.22563
18447	8081758	NM_017577 // GRAMD1C // GRAM domain containing 1C // 3q13.31 // 54762 /// ENST00	GRAMD1C	NM_017577	-2.76088
8824	7983953	NM_017610 // RNF111 // ring finger protein 111 // 15q21 // 54778 /// ENST0000034	RNF111	NM_017610	-1.46113
9715	7993467	NM_017668 // NDE1 // nudE nuclear distribution gene E homolog 1 (A. nidulans) //	NDE1	NM_017668	-2.07243
2186	7918955	NM_017686 // GDAP2 // ganglioside induced differentiation associated protein 2 /	GDAP2	NM_017686	-1.40884
9135	7987048	NM_017762 // MTMR10 // myotubularin related protein 10 // 15q13.3 // 54893 /// B	MTMR10	NM_017762	-1.5588
25257	8147396	NM_017864 // INTS8 // integrator complex subunit 8 // 8q22.1 // 55656 /// ENST00	INTS8	NM_017864	-1.45184
9361	7989975	NM_017882 // CLN6 // ceroid-lipofuscinosis, neuronal 6, late infantile, variant	CLN6	NM_017882	-1.55821
7820	7974473	NM_017943 // FBXO34 // F-box protein 34 // 14q22.3 // 55030 /// ENST00000313833	FBXO34	NM_017943	1.8222
25343	8148263	NM_017956 // TRMT12 // tRNA methyltransferase 12 homolog (S. cerevisiae) // 8q24	TRMT12	NM_017956	-1.72889
10441	8001197	NM_018092 // NETO2 // neuropilin (NRP) and tolloid (TLL)-like 2 // 16q11 // 8183	NETO2	NM_018092	1.53093
18670	8083941	NM_018098 // ECT2 // epithelial cell transforming sequence 2 oncogene // 3q26.1-	ECT2	NM_018098	-1.63168
5877	7954631	NM_018099 // FAR2 // fatty acyl CoA reductase 2 // 12p11.22 // 55711 /// ENST000	FAR2	NM_018099	-2.04209
22404	8120222	NM_018100 // EFHC1 // EF-hand domain (C-terminal) containing 1 // 6p12.3 // 1143	EFHC1	NM_018100	-1.53233
13737	8034772	NM_018154 // ASF1B // ASF1 anti-silencing function 1 homolog B (S. cerevisiae) /	ASF1B	NM_018154	-2.1576
5887	7954711	NM_018169 // C12orf35 // chromosome 12 open reading frame 35 // 12p11.21 // 5519	C12orf35	NM_018169	-1.45079
5829	7954104	NM_018179 // ATF7IP // activating transcription factor 7 interacting protein //	ATF7IP	NM_018179	-1.8957
28433	8176255	NM_018196 // TMLHE // trimethyllysine hydroxylase, epsilon // Xq28 // 55217 ///	TMLHE	NM_018196	-1.6417
24162	8137244	NM_018326 // GIMAP4 // GTPase, IMAP family member 4 // 7q36.1 // 55303 /// ENST0	GIMAP4	NM_018326	-1.82972
10279	7999553	NM_018340 // FLJ11151 // hypothetical protein FLJ11151 // 16p13.12 // 55313 ///	FLJ11151	NM_018340	-1.87377
8245	7978776	NM_018353 // C14orf106 // chromosome 14 open reading frame 106 // 14q21.3 // 553	C14orf106	NM_018353	-1.79698
23161	8127425	NM_018368 // LMBRD1 // LMBR1 domain containing 1 // 6q13 // 55788 /// ENST000003	LMBRD1	NM_018368	-1.62957
2135	7918467	NM_018372 // C1orf103 // chromosome 1 open reading frame 103 // 1p13.3 // 55791	C1orf103	NM_018372	-1.82172
2301	7919872	NM_018379 // FAM63A // family with sequence similarity 63, member A // 1q21.2 //	FAM63A	NM_018379	-2.39309
11675	8014081	NM_018428 // UTP6 // UTP6, small subunit (SSU) processome component, homolog (ye	UTP6	NM_018428	-1.8124
20898	8105681	NM_018695 // ERBB2IP // erbb2 interacting protein // 5q12.3 // 55914 /// NM_0010	ERBB2IP	NM_018695	-1.57134
2931	7926170	NM_018706 // DHTKD1 // dehydrogenase E1 and transketolase domain containing 1 //	DHTKD1	NM_018706	-1.63819
5709	7952953	NM_018979 // WNK1 // WNK lysine deficient protein kinase 1 // 12p13.3 // 65125 /	WNK1	NM_018979	-1.56038
1899	7915955	NM_019073 // SPATA6 // spermatogenesis associated 6 // 1p33 // 54558 /// ENST000	SPATA6	NM_019073	-1.79614
2143	7918552	NM_019099 // C1orf183 // chromosome 1 open reading frame 183 // 1p13.2 // 55924	C1orf183	NM_019099	-2.17126
13082	8028004	NM_019104 // LIN37 // lin-37 homolog (C. elegans) // 19q13.1 // 55957 /// ENST00	LIN37	NM_019104	-1.47629
5751	7953442	NM_019858 // GPR162 // G protein-coupled receptor 162 // 12p13 // 27239 /// NM_0	GPR162	NM_019858	-1.60896
15717	8053890	NM_020151 // STARD7 // StAR-related lipid transfer (START) domain containing 7 /	STARD7	NM_020151	1.49566
19397	8091715	NM_020169 // LXN // latexin // 3q25.32 // 56925 /// ENST00000264265 // LXN // la	LXN	NM_020169	-1.97137
22004	8116548	NM_020185 // DUSP22 // dual specificity phosphatase 22 // 6p25.3 // 56940 /// EN	DUSP22	NM_020185	-1.45407
4575	7942650	NM_020193 // C11orf30 // chromosome 11 open reading frame 30 // 11q13.5 // 56946	C11orf30	NM_020193	-1.53425
1330	7910164	NM_020247 // CABC1 // chaperone, ABC1 activity of bc1 complex homolog (S. pombe)	CABC1	NM_020247	-1.54304
7682	7973185	NM_020366 // RPGRIP1 // retinitis pigmentosa GTPase regulator interacting protei	RPGRIP1	NM_020366	-1.61026
6735	7963770	NM_020370 // GPR84 // G protein-coupled receptor 84 // 12q13.13 // 53831 /// ENS	GPR84	NM_020370	2.37112
17841	8075316	NM_020530 // OSM // oncostatin M // 22q12.2 // 5008 /// ENST00000215781 // OSM /	OSM	NM_020530	-1.69039
19468	8092321	NM_020640 // DCUN1D1 // DCN1, defective in cullin neddylation 1, domain containi	DCUN1D1	NM_020640	-1.51058
13305	8030383	NM_020650 // RCN3 // reticulocalbin 3, EF-hand calcium binding domain // 19q13.3	RCN3	NM_020650	-1.84818
21727	8113761	NM_020747 // ZNF608 // zinc finger protein 608 // 5q23.2 // 57507 /// ENST000003	ZNF608	NM_020747	-1.41849
24145	8137091	NM_020781 // ZNF398 // zinc finger protein 398 // 7q36.1 // 57541 /// NM_170686	ZNF398	NM_020781	-1.56938
3219	7929012	NM_020799 // STAMBPL1 // STAM binding protein-like 1 // 10q23.31 // 57559 /// EN	STAMBPL1	NM_020799	1.52984
20446	8101624	NM_020803 // KLHL8 // kelch-like 8 (Drosophila) // 4q22.1 // 57563 /// ENST00000	KLHL8	NM_020803	-1.83646
23817	8133770	NM_020879 // CCDC146 // coiled-coil domain containing 146 // 7q11.23 // 57639 //	CCDC146	NM_020879	-1.84058
6728	7963721	NM_020898 // CALCOCO1 // calcium binding and coiled-coil domain 1 // 12q13.13 //	CALCOCO1	NM_020898	-1.5278
26726	8161114	NM_020944 // GBA2 // glucosidase, beta (bile acid) 2 // 9p13.3 // 57704 /// ENST	GBA2	NM_020944	-1.57339
3054	7927405	NM_020945 // WDFY4 // WDFY family member 4 // 10q11.22 // 57705 /// AK127650 //	WDFY4	NM_020945	-1.6027
3055	7927425	NM_020945 // WDFY4 // WDFY family member 4 // 10q11.22 // 57705 /// ENST00000312	WDFY4	NM_020945	-1.56656
25995	8153920	NM_021061 // ZNF250 // zinc finger protein 250 // 8q24.3 // 58500 /// NM_0011096	ZNF250	NM_021061	2.11247
22112	8117382	NM_021063 // HIST1H2BD // histone cluster 1, H2bd // 6p21.3 // 3017 /// NM_13872	HIST1H2BD	NM_021063	-1.40719
15482	8051762	NM_021097 // SLC8A1 // solute carrier family 8 (sodium/calcium exchanger), membe	SLC8A1	NM_021097	-1.78404
12409	8021470	NM_021127 // PMAIP1 // phorbol-12-myristate-13-acetate-induced protein 1 // 18q2	PMAIP1	NM_021127	-1.66152
1351	7910387	NM_021205 // RHOU // ras homolog gene family, member U // 1q42.11-q42.3 // 58480	RHOU	NM_021205	1.49767
867	7905299	NM_021222 // PRUNE // prune homolog (Drosophila) // 1q21 // 58497 /// ENST000002	PRUNE	NM_021222	-1.40196
8368	7979984	NM_021260 // ZFYVE1 // zinc finger, FYVE domain containing 1 // 14q22-q24 // 533	ZFYVE1	NM_021260	-1.57938
19247	8090237	NM_021964 // ZNF148 // zinc finger protein 148 // 3q21 // 7707 /// ENST000003606	ZNF148	NM_021964	-1.41338
23972	8135497	NM_021994 // ZNF277 // zinc finger protein 277 // 7q31.1 // 11179 /// ENST000003	ZNF277	NM_021994	2.21009
4341	7940153	NM_022074 // FAM111A // family with sequence similarity 111, member A // 11q12.1	FAM111A	NM_022074	-1.66542
3685	7933947	NM_022079 // HERC4 // hect domain and RLD 4 // 10q21.3 // 26091 /// NM_015601 //	HERC4	NM_022079	-1.54654
17227	8069541	NM_022136 // SAMSN1 // SAM domain, SH3 domain and nuclear localization signals 1	SAMSN1	NM_022136	1.79931
20487	8101992	NM_022154 // SLC39A8 // solute carrier family 39 (zinc transporter), member 8 //	SLC39A8	NM_022154	2.26469
10532	8002194	NM_022355 // DPEP2 // dipeptidase 2 // 16q22.1 // 64174 /// ENST00000393847 // D	DPEP2	NM_022355	-1.57537
1164	7908347	NM_022375 // OCLM // oculomedin // 1q25 // 10896 /// AF142063 // OCLM // oculome	OCLM	NM_022375	-1.86931
14643	8043310	NM_022780 // RMND5A // required for meiotic nuclear division 5 homolog A (S. cer	RMND5A	NM_022780	-1.41152
86	7897509	NM_022787 // NMNAT1 // nicotinamide nucleotide adenylyltransferase 1 // 1p32-p35	NMNAT1	NM_022787	-1.48456
14512	8042119	NM_022894 // PAPOLG // poly(A) polymerase gamma // 2p16.1 // 64895 /// ENST00000	PAPOLG	NM_022894	-1.58791
918	7905631	NM_023015 // INTS3 // integrator complex subunit 3 // 1q21.3 // 65123 /// ENST00	INTS3	NM_023015	-1.56594
25614	8150287	NM_023034 // WHSC1L1 // Wolf-Hirschhorn syndrome candidate 1-like 1 // 8p11.2 //	WHSC1L1	NM_023034	-1.49048
12496	8022326	NM_023075 // MPPE1 // metallophosphoesterase 1 // 18p11.21 // 65258 /// ENST0000	MPPE1	NM_023075	-1.76805
19372	8091523	NM_023914 // P2RY13 // purinergic receptor P2Y, G-protein coupled, 13 // 3q24 //	P2RY13	NM_023914	-2.5582
10825	8005305	NM_024052 // C17orf39 // chromosome 17 open reading frame 39 // 17p11.2 // 79018	C17orf39	NM_024052	-1.44655
11474	8012099	NM_024297 // PHF23 // PHD finger protein 23 // 17p13.1 // 79142 /// ENST00000320	PHF23	NM_024297	-1.52507
19320	8090988	NM_024491 // CEP70 // centrosomal protein 70kDa // 3q22-q23 // 80321 /// ENST000	CEP70	NM_024491	1.42901
16181	8059158	NM_024506 // GLB1L // galactosidase, beta 1-like // 2q35 // 79411 /// ENST000002	GLB1L	NM_024506	-1.70335
19519	8092849	NM_024524 // ATP13A3 // ATPase type 13A3 // 3q29 // 79572 /// ENST00000256031 //	ATP13A3	NM_024524	2.69539
18413	8081362	NM_024548 // CEP97 // centrosomal protein 97kDa // 3q12.3 // 79598 /// ENST00000	CEP97	NM_024548	-1.43456
872	7905349	NM_024575 // TNFAIP8L2 // tumor necrosis factor, alpha-induced protein 8-like 2	TNFAIP8L2	NM_024575	-1.4281
22440	8120602	NM_024576 // OGFRL1 // opioid growth factor receptor-like 1 // 6q13 // 79627 ///	OGFRL1	NM_024576	-1.60918
6628	7962590	NM_024604 // RPAP3 // RNA polymerase II associated protein 3 // 12q13.11 // 7965	RPAP3	NM_024604	-1.88348
20847	8105191	NM_024615 // PARP8 // poly (ADP-ribose) polymerase family, member 8 // 5q11.1 //	PARP8	NM_024615	-1.4512
20712	8103932	NM_024629 // MLF1IP // MLF1 interacting protein // 4q35.1 // 79682 /// ENST00000	MLF1IP	NM_024629	1.6942
483	7901479	NM_024646 // ZYG11B // zyg-11 homolog B (C. elegans) // 1p32.3 // 79699 /// ENST	ZYG11B	NM_024646	-1.50748
6855	7965060	NM_024685 // BBS10 // Bardet-Biedl syndrome 10 // 12q21.2 // 79738 /// ENST00000	BBS10	NM_024685	-1.61142
14992	8046333	NM_024843 // CYBRD1 // cytochrome b reductase 1 // 2q31.1 // 79901 /// NM_001127	CYBRD1	NM_024843	-1.82837
347	7900051	NM_024852 // EIF2C3 // eukaryotic translation initiation factor 2C, 3 // 1p34.3	EIF2C3	NM_024852	-1.46167
1784	7914809	NM_024874 // KIAA0319L // KIAA0319-like // 1p34.2 // 79932 /// NM_182686 // KIAA	KIAA0319L	NM_024874	-1.48524
16870	8066074	NM_024918 // DSN1 // DSN1, MIND kinetochore complex component, homolog (S. cerev	DSN1	NM_024918	-1.43404
26250	8156126	NM_024945 // RMI1 // RMI1, RecQ mediated genome instability 1, homolog (S. cerev	RMI1	NM_024945	-2.27199
15792	8054771	NM_025181 // SLC35F5 // solute carrier family 35, member F5 // 2q14.1 // 80255 /	SLC35F5	NM_025181	-1.49352
27968	8172225	NM_025184 // EFHC2 // EF-hand domain (C-terminal) containing 2 // Xp11.3 // 8025	EFHC2	NM_025184	-1.56331
15373	8050427	NM_030797 // FAM49A // family with sequence similarity 49, member A // 2p24.3 //	FAM49A	NM_030797	-1.45052
880	7905444	NM_030918 // SNX27 // sorting nexin family member 27 // 1q21.3 // 81609 /// ENST	SNX27	NM_030918	-1.62324
2596	7922870	NM_030934 // C1orf25 // chromosome 1 open reading frame 25 // 1q25.2 // 81627 //	C1orf25	NM_030934	-1.82521
13314	8030498	NM_030973 // MED25 // mediator complex subunit 25 // 19q13.3 // 81857 /// ENST00	MED25	NM_030973	-1.87594
22035	8116760	NM_031480 // RIOK1 // RIO kinase 1 (yeast) // 6p24.3 // 83732 /// NM_153005 // R	RIOK1	NM_031480	1.7849
11065	8007471	NM_031858 // NBR1 // neighbor of BRCA1 gene 1 // 17q21.31 // 4077 /// NM_005899	NBR1	NM_031858	-1.66389
23443	8130528	NM_031924 // RSPH3 // radial spoke 3 homolog (Chlamydomonas) // 6q25.3 // 83861	RSPH3	NM_031924	-1.77944
12247	8019912	NM_032048 // EMILIN2 // elastin microfibril interfacer 2 // 18p11.3 // 84034 ///	EMILIN2	NM_032048	1.50529
1212	7908841	NM_032105 // PPP1R12B // protein phosphatase 1, regulatory (inhibitor) subunit 1	PPP1R12B	NM_032105	-1.80479
3090	7927732	NM_032199 // ARID5B // AT rich interactive domain 5B (MRF1-like) // 10q21.2 // 8	ARID5B	NM_032199	2.08235
15776	8054557	NM_032260 // RGPD5 // RANBP2-like and GRIP domain containing 5 // 2q13 // 84220	RGPD5	NM_032260	1.66085
5026	7946680	NM_032320 // BTBD10 // BTB (POZ) domain containing 10 // 11p15.2 // 84280 /// EN	BTBD10	NM_032320	-1.50109
12349	8020889	NM_032347 // ZNF397 // zinc finger protein 397 // 18q12.2 // 84307 /// ENST00000	ZNF397	NM_032347	-1.49859
1103	7907486	NM_032522 // ZBTB37 // zinc finger and BTB domain containing 37 // 1q25.1 // 846	ZBTB37	NM_032522	-1.51537
11942	8016628	NM_032595 // PPP1R9B // protein phosphatase 1, regulatory (inhibitor) subunit 9B	PPP1R9B	NM_032595	-1.44264
2916	7925996	NM_032807 // FBXO18 // F-box protein, helicase, 18 // 10p15.1 // 84893 /// NM_17	FBXO18	NM_032807	-1.42676
2963	7926545	NM_032812 // PLXDC2 // plexin domain containing 2 // 10p12.32-p12.31 // 84898 //	PLXDC2	NM_032812	-1.47311
4139	7938519	NM_032867 // MICALCL // MICAL C-terminal like // 11p15.3 // 84953 /// ENST000002	MICALCL	NM_032867	-1.47695
11742	8014825	NM_032875 // FBXL20 // F-box and leucine-rich repeat protein 20 // 17q12 // 8496	FBXL20	NM_032875	-1.61224
11402	8011193	NM_032895 // C17orf91 // chromosome 17 open reading frame 91 // 17p13.3 // 84981	C17orf91	NM_032895	-1.5344
19548	8093145	NM_032898 // C3orf34 // chromosome 3 open reading frame 34 // 3q29 // 84984 ///	C3orf34	NM_032898	-2.47894
3829	7935403	NM_032900 // ARHGAP19 // Rho GTPase activating protein 19 // 10q24.1 // 84986 //	ARHGAP19	NM_032900	-1.79164
24548	8140500	NM_032936 // TMEM60 // transmembrane protein 60 // 7q11.23 // 85025 /// ENST0000	TMEM60	NM_032936	-1.4616
11459	8011884	NM_033004 // NLRP1 // NLR family, pyrin domain containing 1 // 17p13.2 // 22861	NLRP1	NM_033004	-1.52381
25808	8151890	NM_033285 // TP53INP1 // tumor protein p53 inducible nuclear protein 1 // 8q22 /	TP53INP1	NM_033285	-1.79758
8713	7982712	NM_033286 // C15orf23 // chromosome 15 open reading frame 23 // 15q15.1 // 90417	C15orf23	NM_033286	-1.40783
20040	8097829	NM_033393 // FHDC1 // FH2 domain containing 1 // 4q31.3 // 85462 /// ENST0000026	FHDC1	NM_033393	-1.58804
4633	7943126	NM_033395 // KIAA1731 // KIAA1731 // 11q21 // 85459 /// ENST00000325212 // KIAA1	KIAA1731	NM_033395	-1.55
7942	7975926	NM_033426 // KIAA1737 // KIAA1737 // 14q24.3 // 85457 /// ENST00000361786 // KIA	KIAA1737	NM_033426	-1.56208
9360	7989968	NM_033429 // CALML4 // calmodulin-like 4 // 15q23 // 91860 /// NM_001031733 // C	CALML4	NM_033429	-1.66069
14764	8044333	NM_033514 // LIMS3 // LIM and senescent cell antigen-like domains 3 // 2q14-q21	LIMS3	NM_033514	1.68375
15774	8054519	NM_033514 // LIMS3 // LIM and senescent cell antigen-like domains 3 // 2q14-q21	LIMS3	NM_033514	1.68375
18682	8084045	NM_033540 // MFN1 // mitofusin 1 // 3q26.32 // 55669 /// ENST00000263969 // MFN1	MFN1	NM_033540	-1.58155
21253	8109438	NM_033551 // LARP1 // La ribonucleoprotein domain family, member 1 // 5q33.2 //	LARP1	NM_033551	1.44321
1067	7907079	NM_052862 // RCSD1 // RCSD domain containing 1 // 1q22-q24 // 92241 /// ENST0000	RCSD1	NM_052862	-1.68365
25650	8150714	NM_052937 // PCMTD1 // protein-L-isoaspartate (D-aspartate) O-methyltransferase	PCMTD1	NM_052937	-1.53121
7232	7969204	NM_052950 // WDFY2 // WD repeat and FYVE domain containing 2 // 13q14.3 // 11582	WDFY2	NM_052950	-1.43766
3485	7932041	NM_080599 // UPF2 // UPF2 regulator of nonsense transcripts homolog (yeast) // 1	UPF2	NM_080599	-1.53656
6350	7959777	NM_080626 // BRI3BP // BRI3 binding protein // 12q24.31 // 140707 /// ENST000003	BRI3BP	NM_080626	-1.43102
1167	7908376	NM_130782 // RGS18 // regulator of G-protein signaling 18 // 1q31.2 // 64407 ///	RGS18	NM_130782	-1.77417
3618	7933252	NM_133446 // CTGLF1 // centaurin, gamma-like family, member 1 // 10q11.21 // 119	CTGLF1	NM_133446	-1.77493
3049	7927353	NM_133446 // CTGLF1 // centaurin, gamma-like family, member 1 // 10q11.21 // 119	CTGLF1	NM_133446	-1.76755
3628	7933331	NM_133446 // CTGLF1 // centaurin, gamma-like family, member 1 // 10q11.21 // 119	CTGLF1	NM_133446	-1.76755
3635	7933405	NM_133446 // CTGLF1 // centaurin, gamma-like family, member 1 // 10q11.21 // 119	CTGLF1	NM_133446	-1.73495
3639	7933427	NM_133446 // CTGLF1 // centaurin, gamma-like family, member 1 // 10q11.21 // 119	CTGLF1	NM_133446	-1.70142
3739	7934451	NM_133446 // CTGLF1 // centaurin, gamma-like family, member 1 // 10q11.21 // 119	CTGLF1	NM_133446	-1.65209
3037	7927231	NM_133446 // CTGLF1 // centaurin, gamma-like family, member 1 // 10q11.21 // 119	CTGLF1	NM_133446	-1.61249
3046	7927305	NM_133446 // CTGLF1 // centaurin, gamma-like family, member 1 // 10q11.21 // 119	CTGLF1	NM_133446	-1.54131
1184	7908543	NM_133494 // NEK7 // NIMA (never in mitosis gene a)-related kinase 7 // 1q31.3 /	NEK7	NM_133494	-1.74142
15001	8046461	NM_133646 // ZAK // sterile alpha motif and leucine zipper containing kinase AZK	ZAK	NM_133646	1.89292
12518	8022488	NM_138340 // ABHD3 // abhydrolase domain containing 3 // 18q11.2 // 171586 /// E	ABHD3	NM_138340	-1.75042
3142	7928318	NM_138357 // CCDC109A // coiled-coil domain containing 109A // 10q22.1 // 90550	CCDC109A	NM_138357	-1.48812
5984	7955787	NM_138473 // SP1 // Sp1 transcription factor // 12q13.1 // 6667 /// ENST00000327	SP1	NM_138473	-1.6549
22594	8121886	NM_138571 // HINT3 // histidine triad nucleotide binding protein 3 // 6q22.32 //	HINT3	NM_138571	-1.44193
20935	8106141	NM_138782 // FCHO2 // FCH domain only 2 // 5q13.2 // 115548 /// ENST00000341845	FCHO2	NM_138782	-2.10571
1292	7909801	NM_138794 // LYPLAL1 // lysophospholipase-like 1 // 1q41 // 127018 /// ENST00000	LYPLAL1	NM_138794	-1.42903
12071	8018196	NM_139018 // CD300LF // CD300 molecule-like family member f // 17q25.1 // 146722	CD300LF	NM_139018	-1.55988
21789	8114365	NM_139199 // BRD8 // bromodomain containing 8 // 5q31 // 10902 /// NM_006696 //	BRD8	NM_139199	-1.72401
9337	7989708	NM_139242 // MTFMT // mitochondrial methionyl-tRNA formyltransferase // 15q22.31	MTFMT	NM_139242	-1.77924
9195	7987772	NM_139265 // EHD4 // EH-domain containing 4 // 15q11.1 // 30844 /// ENST00000220	EHD4	NM_139265	1.62091
6983	7966345	NM_139283 // PPTC7 // PTC7 protein phosphatase homolog (S. cerevisiae) // 12q24.	PPTC7	NM_139283	-1.57816
25102	8145942	NM_144652 // LETM2 // leucine zipper-EF-hand containing transmembrane protein 2	LETM2	NM_144652	-1.7727
15549	8052418	NM_144709 // PUS10 // pseudouridylate synthase 10 // 2p16.1 // 150962 /// ENST00	PUS10	NM_144709	-1.47429
19826	8095760	NM_144721 // THAP6 // THAP domain containing 6 // 4q21.1 // 152815 /// ENST00000	THAP6	NM_144721	-1.40565
7869	7975113	NM_145165 // CHURC1 // churchill domain containing 1 // 14q23.3 // 91612 /// ENS	CHURC1	NM_145165	-1.44215
2788	7924897	NM_145257 // C1orf96 // chromosome 1 open reading frame 96 // 1q42.13 // 126731	C1orf96	NM_145257	-1.61385
2369	7920472	NM_152263 // TPM3 // tropomyosin 3 // 1q21.2 // 7170 /// NM_001043353 // TPM3 //	TPM3	NM_152263	-1.76005
17851	8075423	NM_152511 // DUSP18 // dual specificity phosphatase 18 // 22q12.2 // 150290 ///	DUSP18	NM_152511	-1.88072
20422	8101304	NM_152545 // RASGEF1B // RasGEF domain family, member 1B // 4q21.21-q21.22 // 15	RASGEF1B	NM_152545	2.998
19917	8096733	NM_152621 // SGMS2 // sphingomyelin synthase 2 // 4q25 // 166929 /// ENST0000039	SGMS2	NM_152621	1.8886
21056	8107356	NM_152624 // DCP2 // DCP2 decapping enzyme homolog (S. cerevisiae) // 5q22.2 //	DCP2	NM_152624	-1.53878
21478	8111698	NM_152756 // RICTOR // rapamycin-insensitive companion of mTOR // 5p13.1 // 2532	RICTOR	NM_152756	-1.41155
6225	7958262	NM_152772 // TCP11L2 // t-complex 11 (mouse)-like 2 // 12q23.3 // 255394 /// ENS	TCP11L2	NM_152772	-1.51289
14489	8041913	NM_152994 // CCDC128 // coiled-coil domain containing 128 // 2p16.3 // 129285 //	CCDC128	NM_152994	-1.44392
23752	8133167	NM_153033 // KCTD7 // potassium channel tetramerisation domain containing 7 // 7	KCTD7	NM_153033	-1.5607
9890	7995448	NM_153261 // TMEM188 // transmembrane protein 188 // 16q12.1 // 255919 /// AK301	TMEM188	NM_153261	-1.79742
21318	8110032	NM_153607 // C5orf41 // chromosome 5 open reading frame 41 // 5q35.2 // 153222 /	C5orf41	NM_153607	-1.41115
6915	7965681	NM_153687 // IKIP // IKK interacting protein // 12q23.1 // 121457 /// NM_201612	IKIP	NM_153687	-1.90032
20002	8097529	NM_153702 // ELMOD2 // ELMO/CED-12 domain containing 2 // 4q31.1 // 255520 /// E	ELMOD2	NM_153702	-1.41195
2553	7922432	NM_172071 // RC3H1 // ring finger and CCCH-type zinc finger domains 1 // 1q25.1	RC3H1	NM_172071	-1.42065
3741	7934477	NM_172171 // CAMK2G // calcium/calmodulin-dependent protein kinase (CaM kinase)	CAMK2G	NM_172171	-1.65347
23745	8133114	NM_173517 // VKORC1L1 // vitamin K epoxide reductase complex, subunit 1-like 1 /	VKORC1L1	NM_173517	-1.53724
9206	7987981	NM_174916 // UBR1 // ubiquitin protein ligase E3 component n-recognin 1 // 15q13	UBR1	NM_174916	1.42587
6529	7961483	NM_175054 // HIST4H4 // histone cluster 4, H4 // 12p12.3 // 121504 /// ENST00000	HIST4H4	NM_175054	-1.65789
2278	7919642	NM_175065 // HIST2H2AB // histone cluster 2, H2ab // 1q21 // 317772 /// ENST0000	HIST2H2AB	NM_175065	-1.75255
17929	8076185	NM_175709 // CBX7 // chromobox homolog 7 // 22q13.1 // 23492 /// ENST00000216133	CBX7	NM_175709	-1.46176
11278	8009666	NM_175738 // RAB37 // RAB37, member RAS oncogene family // 17q25.1 // 326624 ///	RAB37	NM_175738	-1.53557
28614	8177628	NM_176816 // CCDC125 // coiled-coil domain containing 125 // 5q13.2 // 202243 //	CCDC125	NM_176816	-1.98931
21559	8112439	NM_176816 // CCDC125 // coiled-coil domain containing 125 // 5q13.2 // 202243 //	CCDC125	NM_176816	-1.93851
11055	8007397	NM_176863 // PSME3 // proteasome (prosome, macropain) activator subunit 3 (PA28	PSME3	NM_176863	-1.58113
6507	7961293	NM_176887 // TAS2R46 // taste receptor, type 2, member 46 // 12p13.2 // 259292 /	TAS2R46	NM_176887	1.57555
8470	7981111	NM_177438 // DICER1 // dicer 1, ribonuclease type III // 14q32.13 // 23405 /// N	DICER1	NM_177438	-1.73698
20447	8101637	NM_178135 // HSD17B13 // hydroxysteroid (17-beta) dehydrogenase 13 // 4q22.1 //	HSD17B13	NM_178135	-1.53981
7072	7967463	NM_178314 // RILPL1 // Rab interacting lysosomal protein-like 1 // 12q24.31 // 3	RILPL1	NM_178314	-1.41463
21734	8113790	NM_178450 // MARCH3 // membrane-associated ring finger (C3HC4) 3 // 5q23.2 // 11	MARCH3	NM_178450	1.95159
6804	7964631	NM_178539 // FAM19A2 // family with sequence similarity 19 (chemokine (C-C motif	FAM19A2	NM_178539	-1.7865
16419	8061542	NM_178580 // HM13 // histocompatibility (minor) 13 // 20q11.21 // 81502 /// NM_1	HM13	NM_178580	-1.54351
25117	8146142	NM_178819 // AGPAT6 // 1-acylglycerol-3-phosphate O-acyltransferase 6 (lysophosp	AGPAT6	NM_178819	2.58908
22215	8118093	NM_181717 // HCG27 // HLA complex group 27 // 6p21.33 // 253018 /// ENST00000376	HCG27	NM_181717	-1.51567
2300	7919856	NM_181746 // LASS2 // LAG1 homolog, ceramide synthase 2 // 1q21.2 // 29956 /// N	LASS2	NM_181746	-1.41274
6187	7957759	NM_181861 // APAF1 // apoptotic peptidase activating factor 1 // 12q23 // 317 //	APAF1	NM_181861	-2.27205
9375	7990151	NM_182470 // PKM2 // pyruvate kinase, muscle // 15q22 // 5315 /// NM_182471 // P	PKM2	NM_182470	1.7934
24686	8142036	NM_182691 // SRPK2 // SFRS protein kinase 2 // 7q22-q31.1 // 6733 /// NM_182692	SRPK2	NM_182691	-1.67993
2812	7925161	NM_182972 // IRF2BP2 // interferon regulatory factor 2 binding protein 2 // 1q42	IRF2BP2	NM_182972	1.64875
27273	8166266	NM_198270 // NHS // Nance-Horan syndrome (congenital cataracts and dental anomal	NHS	NM_198270	-1.54977
24192	8137526	NM_198336 // INSIG1 // insulin induced gene 1 // 7q36 // 3638 /// NM_005542 // I	INSIG1	NM_198336	1.71576
23819	8133809	NM_198467 // RSBN1L // round spermatid basic protein 1-like // 7q11.23 // 222194	RSBN1L	NM_198467	-1.76384
11885	8016215	NM_199282 // ARHGAP27 // Rho GTPase activating protein 27 // 17q21.31 // 201176	ARHGAP27	NM_199282	-1.76423
12035	8017688	NM_199340 // LRRC37A3 // leucine rich repeat containing 37, member A3 // 17q24.1	LRRC37A3	NM_199340	-1.42136
13016	8027368	NM_203282 // ZNF254 // zinc finger protein 254 // 19p12 // 9534 /// ENST00000357	ZNF254	NM_203282	2.2658
298	7899534	NM_203342 // EPB41 // erythrocyte membrane protein band 4.1 (elliptocytosis 1, R	EPB41	NM_203342	-1.53254
18841	8085660	NM_206831 // DPH3 // DPH3, KTI11 homolog (S. cerevisiae) // 3p24.3 // 285381 ///	DPH3	NM_206831	-1.44363
3382	7930882	NM_207009 // FAM45A // family with sequence similarity 45, member A // 10q25 //	FAM45A	NM_207009	-1.59854
20008	8097586	NM_207123 // GAB1 // GRB2-associated binding protein 1 // 4q31.21 // 2549 /// NM	GAB1	NM_207123	-1.93028
5800	7953924	NM_207345 // CLEC9A // C-type lectin domain family 9, member A // 12p13.2 // 283	CLEC9A	NM_207345	-1.51929
14580	8042772	NM_213622 // STAMBP // STAM binding protein // 2p13.1 // 10617 /// NM_006463 //	STAMBP	NM_213622	-1.5604
5711	7952986	NM_213655 // HSN2 // hereditary sensory neuropathy, type II // 12p13.3 // 378465	HSN2	NM_213655	-2.20251
10756	8004508	NR_002912 // SNORA67 // small nucleolar RNA, H/ACA box 67 // 17p13.1 // 26781 //	SNORA67	NR_002912	-1.50279
21795	8114468	NR_002913 // SNORD63 // small nucleolar RNA, C/D box 63 // 5q31.2 // 26785	SNORD63	NR_002913	-1.76415
11117	8007919	NR_002940 // LRRC37A4 // leucine rich repeat containing 37, member A4 (pseudogen	LRRC37A4	NR_002940	-1.51415
11888	8016245	NR_002940 // LRRC37A4 // leucine rich repeat containing 37, member A4 (pseudogen	LRRC37A4	NR_002940	-1.51143
23741	8133106	NR_002961 // SNORA22 // small nucleolar RNA, H/ACA box 22 // 7q11.21 // 677807	SNORA22	NR_002961	-1.40232
8069	7977075	NR_002964 // SNORA28 // small nucleolar RNA, H/ACA box 28 // 14q32.32 // 677811	SNORA28	NR_002964	-1.67844
7463	7971386	NR_002967 // SNORA31 // small nucleolar RNA, H/ACA box 31 // 13q14.13 // 677814	SNORA31	NR_002967	-1.56376
22228	8118207	NR_002971 // SNORA38 // small nucleolar RNA, H/ACA box 38 // 6p21.33 // 677820	SNORA38	NR_002971	-1.40229
27832	8170992	NR_002984 // SNORA56 // small nucleolar RNA, H/ACA box 56 // Xq28 // 677835	SNORA56	NR_002984	1.52133
6424	7960635	NR_003012 // SCARNA11 // small Cajal body-specific RNA 11 // 12p13.31 // 677780	SCARNA11	NR_003012	-1.49518
5636	7952335	NR_003125 // LOC85391 // RNA, small nucleolar // 11q23.3-q25 // 85391	LOC85391	NR_003125	1.81637
22720	8123230	NR_003288 // LOC729603 // calcium binding protein P22 pseudogene // 6q25.3 // 72	LOC729603	NR_003288	-2.04706
21569	8112560	NR_003504 // GUSBL1 // glucuronidase, beta-like 1 // 6p21 // 387036 /// BC067351	GUSBL1	NR_003504	1.61548
28618	8177669	NR_003504 // GUSBL1 // glucuronidase, beta-like 1 // 6p21 // 387036 /// BT006760	GUSBL1	NR_003504	1.56225
20786	8104621	NR_003660 // GUSBL2 // glucuronidase, beta-like 2 // 6p11.2 // 375513 /// BC1418	GUSBL2	NR_003660	1.62865
4982	7946275	NR_003945 // GVIN1 // GTPase, very large interferon inducible 1 // 11p15.4 // 38	GVIN1	NR_003945	-1.44118
1275	7909601	NR_004389 // SNORA16B // small nucleolar RNA, H/ACA box 16B // 1q32.3 // 692157	SNORA16B	NR_004389	-1.4598
16081	8058108	NR_004862 // C2orf60 // chromosome 2 open reading frame 60 // 2q33.1 // 129450 /	C2orf60	NR_004862	1.48206
26253	8156160	XM_001716099 // LOC100129901 // similar to KIF27B // 9q21.33 // 100129901	LOC100129901	XM_001716099	-1.74992
9090	7986601	XR_017229 // LOC441711 // hypothetical LOC441711 // 15q11.2 // 441711	LOC441711	XR_017229	-1.40013
9107	7986739	XR_017229 // LOC441711 // hypothetical LOC441711 // 15q11.2 // 441711	LOC441711	XR_017229	-1.40013
