# Supplementary material for: Evaluation of Genome-Wide Expression Profiles of Blood and Sputum Neutrophils in Cystic Fibrosis Patients Before and After Antibiotic Therapy
Source: PLoS One. 2014 Aug 1;9(8):e104080. doi: 10.1371/journal.pone.0104080 (PMC4118979; doi:10.1371/journal.pone.0104080)
Supplement: Table S3 — Genes differentially expressed in blood neutrophils obtained from CF patients after therapy relative to the same patients before therapy at a fold change threshold of 1.4. (XLS) [file pone.0104080.s003.xls]

## Sheet: FC_Sg_1_4 (1703 Genes)
Column #	Column ID	gene_assignment	Gene Symbol	RefSeq	FoldChange(CF pre vs. CF post)
24522	8101322	AB014771 // MOP-1 // MOP-1 // 4q21.22 // 643616	MOP-1	AB014771	-2.55575
4920	7904965	AB042555 // PDE4DIP // phosphodiesterase 4D interacting protein // 1q12 // 9659	PDE4DIP	AB042555	1.42058
25148	8107321	AB048207 // C5orf26 // chromosome 5 open reading frame 26 // 5q21-q22 // 114915	C5orf26	AB048207	-1.43815
5337	7909146	AB096683 // FAM72D // family with sequence similarity 72, member D // 1q21.1 //	FAM72D	AB096683	-1.4676
4866	7904452	AB096683 // FAM72D // family with sequence similarity 72, member D // 1q21.1 //	FAM72D	AB096683	-1.44039
18399	8039928	AB096683 // FAM72D // family with sequence similarity 72, member D // 1q21.1 //	FAM72D	AB096683	-1.43765
6363	7919591	AB096683 // FAM72D // family with sequence similarity 72, member D // 1q21.1 //	FAM72D	AB096683	-1.49807
22829	8084704	AB209021 // EIF4A2 // eukaryotic translation initiation factor 4A, isoform 2 //	EIF4A2	AB209021	-1.45293
9292	7948211	AB209132 // SSRP1 // structure specific recognition protein 1 // 11q12 // 6749 /	SSRP1	AB209132	1.52998
5573	7911343	AF284753 // UIMC1 // ubiquitin interaction motif containing 1 // 5q35.2 // 51720	UIMC1	AF284753	-1.49952
31309	8165703	AF284753 // UIMC1 // ubiquitin interaction motif containing 1 // 5q35.2 // 51720	UIMC1	AF284753	-1.49952
31206	8164692	AF467069 // RAPGEF1 // Rap guanine nucleotide exchange factor (GEF) 1 // 9q34.3	RAPGEF1	AF467069	1.45758
21184	8068100	AF490769 // C21orf109 // chromosome 21 open reading frame 109 // 21q22.11 // 193	C21orf109	AF490769	-1.42476
20112	8056966	AK092134 // LOC100129455 // hypothetical LOC100129455 // 2q31.1 // 100129455 ///	LOC100129455	AK092134	-1.64831
27415	8129097	AK096882 // TSPYL1 // TSPY-like 1 // 6q22-q23 // 7259	TSPYL1	AK096882	-1.43877
27075	8125461	AK097297 // HLA-DQB1 // major histocompatibility complex, class II, DQ beta 1 //	HLA-DQB1	AK097297	-1.71101
8067	7937104	AK097584 // LOC100128830 // hypothetical protein LOC100128830 // 10q26.3 // 1001	LOC100128830	AK097584	1.40595
21484	8071042	AK124122 // LOC389832 // hypothetical LOC389832 // --- // 389832 /// ENST0000039	LOC389832	AK124122	1.40355
25485	8110676	AK126844 // FLJ44896 // FLJ44896 protein // 5p15.33 // 401166	FLJ44896	AK126844	1.66193
21861	8074734	AK128837 // LOC284861 // hypothetical LOC284861 // 22q11.21 // 284861 /// ENST00	LOC284861	AK128837	1.4858
15486	8010978	AK130278 // LOC100130876 // hypothetical LOC100130876 // 17p13.3 // 100130876	LOC100130876	AK130278	1.60441
25774	8113356	AK172782 // GPAM // glycerol-3-phosphate acyltransferase, mitochondrial // 10q25	GPAM	AK172782	-1.48372
4115	7896750	AK172782 // GPAM // glycerol-3-phosphate acyltransferase, mitochondrial // 10q25	GPAM	AK172782	-1.50381
31292	8165663	AK172782 // GPAM // glycerol-3-phosphate acyltransferase, mitochondrial // 10q25	GPAM	AK172782	-1.50889
27425	8129214	AK299076 // MCM9 // minichromosome maintenance complex component 9 // 6q22.31 //	MCM9	AK299076	-1.45901
23829	8095005	AK300495 // FLJ21511 // hypothetical protein FLJ21511 // 4p12-p11 // 80157 /// E	FLJ21511	AK300495	1.44879
23781	8094533	AK304357 // FLJ16686 // FLJ16686 protein // 4p14 // 401124 /// BC157885 // FLJ16	FLJ16686	AK304357	-1.56733
18808	8043687	AK304740 // ANKRD36 // ankyrin repeat domain 36 // 2q11.2 // 375248 /// BX647769	ANKRD36	AK304740	-1.48692
8681	7942769	AL834516 // DKFZp434E1119 // hypothetical protein DKFZp434E1119 // 11q14.1 // 28	DKFZp434E1119	AL834516	-1.47628
18831	8043993	AY358263 // UNQ9419 // AHPA9419 // 2q12.1 // 100131131	UNQ9419	AY358263	1.71369
15553	8011826	AY358809 // C17orf87 // chromosome 17 open reading frame 87 // 17p13.2 // 388325	C17orf87	AY358809	-1.87789
30140	8154359	AY779046 // RPL18A // ribosomal protein L18a // 19p13 // 6142	RPL18A	AY779046	-1.46344
19610	8052022	AY779046 // RPL18A // ribosomal protein L18a // 19p13 // 6142	RPL18A	AY779046	-1.44025
23971	8096296	AY956764 // HSP90AB3P // heat shock protein 90kDa alpha (cytosolic), class B mem	HSP90AB3P	AY956764	-1.41485
10478	7960131	BC008196 // PGAM5 // phosphoglycerate mutase family member 5 // 12q24.33 // 1921	PGAM5	BC008196	-1.45049
28884	8143035	BC011596 // CHCHD3 // coiled-coil-helix-coiled-coil-helix domain containing 3 //	CHCHD3	BC011596	-1.54424
9420	7949410	BC018448 // MALAT1 // metastasis associated lung adenocarcinoma transcript 1 (no	MALAT1	BC018448	1.45876
12628	7981718	BC020240 // IGHM // immunoglobulin heavy constant mu // 14q32.33 // 3507 /// BC0	IGHM	BC020240	-1.81949
28468	8139125	BC030554 // TARP // TCR gamma alternate reading frame protein // 7p15-p14 // 445	TARP	BC030554	-1.70121
23584	8092532	BC038948 // EHHADH // enoyl-Coenzyme A, hydratase/3-hydroxyacyl Coenzyme A dehyd	EHHADH	BC038948	-1.60199
21561	8071649	BC043345 // BMS1 // BMS1 homolog, ribosome assembly protein (yeast) // 10q11.21	BMS1	BC043345	-1.45668
11858	7973962	BC062480 // STELLAR // germ and embryonic stem cell enriched protein STELLA // 1	STELLAR	BC062480	1.41289
13628	7991598	BC067846 // SNRPA1 // small nuclear ribonucleoprotein polypeptide A' // 15q26.3	SNRPA1	BC067846	-1.41704
22984	8086148	ENST00000294189 // RPL29 // ribosomal protein L29 // 3p21.3-p21.2 // 6159 /// U4	RPL29	ENST00000294189	-1.61547
21140	8067822	ENST00000302092 // IGHV1OR15-5 // immunoglobulin heavy variable 1/OR15-5 pseudog	IGHV1OR15-5	ENST00000302092	1.413
11613	7971858	ENST00000334406 // RPL13AP25 // ribosomal protein L13a pseudogene 25 // 13q21.1	RPL13AP25	ENST00000334406	-1.40381
10989	7965467	ENST00000358888 // RPL41 // ribosomal protein L41 // 12q13 // 6171 /// BC017820	RPL41	ENST00000358888	-1.44069
12745	7982129	ENST00000358888 // RPL41 // ribosomal protein L41 // 12q13 // 6171 /// BC017820	RPL41	ENST00000358888	-1.44069
31302	8165686	ENST00000361567 // ND5 // NADH dehydrogenase, subunit 5 (complex I) // --- // 45	ND5	ENST00000361567	-1.40639
6636	7922351	ENST00000367716 // LOC646870 // hypothetical protein LOC646870 // 1q25.1 // 6468	LOC646870	ENST00000367716	1.58245
18776	8043476	ENST00000390249 // LOC652493 // similar to Ig kappa chain V-I region HK102 precu	LOC652493	ENST00000390249	-1.40975
18774	8043470	ENST00000390250 // IGKV3D-11 // immunoglobulin kappa variable 3D-11 // 2p12 // 2	IGKV3D-11	ENST00000390250	-1.40396
28464	8139107	ENST00000390342 // TRGV9 // T cell receptor gamma variable 9 // 7p14 // 6983	TRGV9	ENST00000390342	-1.41235
24405	8100310	ENST00000391570 // LOC728220 // hypothetical LOC728220 // 2q24.2 // 728220 /// E	LOC728220	ENST00000391570	1.52588
10585	7961173	ENST00000396451 // KLRK1 // killer cell lectin-like receptor subfamily K, member	KLRK1	ENST00000396451	-1.66312
21515	8071274	L20860 // GP1BB // glycoprotein Ib (platelet), beta polypeptide // 22q11.21-q11.	GP1BB	L20860	1.59187
31296	8165672	L23320 // RFC1 // replication factor C (activator 1) 1, 145kDa // 4p14-p13 // 59	RFC1	L23320	-1.85314
5966	7915592	M77840 // RNU5F // RNA, U5F small nuclear // 1p34.1 // 26828 /// M77840 // RNU5F	RNU5F	M77840	-2.82357
25319	8109086	NM_000024 // ADRB2 // adrenergic, beta-2-, receptor, surface // 5q31-q32 // 154	ADRB2	NM_000024	-1.42187
26706	8122058	NM_000045 // ARG1 // arginase, liver // 6q23 // 383 /// ENST00000368087 // ARG1	ARG1	NM_000045	1.61668
32259	8174051	NM_000061 // BTK // Bruton agammaglobulinemia tyrosine kinase // Xq21.33-q22 //	BTK	NM_000061	-1.43247
8423	7940028	NM_000062 // SERPING1 // serpin peptidase inhibitor, clade G (C1 inhibitor), mem	SERPING1	NM_000062	-1.43783
8837	7944185	NM_000073 // CD3G // CD3g molecule, gamma (CD3-TCR complex) // 11q23 // 917 ///	CD3G	NM_000073	-2.14177
17144	8027621	NM_000175 // GPI // glucose phosphate isomerase // 19q13.1 // 2821 /// ENST00000	GPI	NM_000175	-1.44611
18583	8041867	NM_000251 // MSH2 // mutS homolog 2, colon cancer, nonpolyposis type 1 (E. coli)	MSH2	NM_000251	-1.44254
22058	8076403	NM_000262 // NAGA // N-acetylgalactosaminidase, alpha- // 22q13-qter|22q11 // 46	NAGA	NM_000262	-1.51289
17962	8036010	NM_000285 // PEPD // peptidase D // 19q12-q13.2 // 5184 /// ENST00000244137 // P	PEPD	NM_000285	-1.51096
25236	8108217	NM_000358 // TGFBI // transforming growth factor, beta-induced, 68kDa // 5q31 //	TGFBI	NM_000358	-1.55557
8051	7936937	NM_000375 // UROS // uroporphyrinogen III synthase // 10q25.2-q26.3 // 7390 ///	UROS	NM_000375	-1.62241
31430	8166730	NM_000397 // CYBB // cytochrome b-245, beta polypeptide // Xp21.1 // 1536 /// EN	CYBB	NM_000397	-1.57492
7777	7933872	NM_000399 // EGR2 // early growth response 2 // 10q21.1 // 1959 /// NM_001136177	EGR2	NM_000399	-1.66445
13876	7994280	NM_000418 // IL4R // interleukin 4 receptor // 16p12.1-p11.2 // 3566 /// NM_0010	IL4R	NM_000418	1.65567
25589	8111892	NM_000436 // OXCT1 // 3-oxoacid CoA transferase 1 // 5p13.1 // 5019 /// ENST0000	OXCT1	NM_000436	-1.46887
28691	8141052	NM_000446 // PON1 // paraoxonase 1 // 7q21.3 // 5444 /// ENST00000222381 // PON1	PON1	NM_000446	1.41009
21197	8068168	NM_000454 // SOD1 // superoxide dismutase 1, soluble // 21q22.1|21q22.11 // 6647	SOD1	NM_000454	-1.44877
4303	7898693	NM_000478 // ALPL // alkaline phosphatase, liver/bone/kidney // 1p36.12 // 249 /	ALPL	NM_000478	1.72766
22885	8085062	NM_000564 // IL5RA // interleukin 5 receptor, alpha // 3p26-p24 // 3568 /// NM_1	IL5RA	NM_000564	-1.48719
30483	8157446	NM_000607 // ORM1 // orosomucoid 1 // 9q31-q32 // 5004 /// ENST00000259396 // OR	ORM1	NM_000607	1.46932
9849	7953428	NM_000616 // CD4 // CD4 molecule // 12pter-p12 // 920 /// ENST00000011653 // CD4	CD4	NM_000616	-1.73077
10926	7964787	NM_000619 // IFNG // interferon, gamma // 12q14 // 3458 /// ENST00000229135 // I	IFNG	NM_000619	-1.56595
13551	7990949	NM_000661 // RPL9 // ribosomal protein L9 // 4p13 // 6133 /// NM_001024921 // RP	RPL9	NM_000661	-1.60348
32023	8171834	NM_000661 // RPL9 // ribosomal protein L9 // 4p13 // 6133 /// NM_001024921 // RP	RPL9	NM_000661	-1.57753
13543	7990898	NM_000661 // RPL9 // ribosomal protein L9 // 4p13 // 6133 /// NM_001024921 // RP	RPL9	NM_000661	-1.58358
30319	8155849	NM_000700 // ANXA1 // annexin A1 // 9q12-q21.2|9q12-q21.2 // 301 /// ENST0000025	ANXA1	NM_000700	-1.54731
8836	7944179	NM_000733 // CD3E // CD3e molecule, epsilon (CD3-TCR complex) // 11q23 // 916 //	CD3E	NM_000733	-2.17765
4796	7903742	NM_000850 // GSTM4 // glutathione S-transferase mu 4 // 1p13.3 // 2948 /// NR_02	GSTM4	NM_000850	-1.46138
8608	7941936	NM_000852 // GSTP1 // glutathione S-transferase pi 1 // 11q13 // 2950 /// ENST00	GSTP1	NM_000852	-1.83475
22000	8075886	NM_000878 // IL2RB // interleukin 2 receptor, beta // 22q13|22q13.1 // 3560 ///	IL2RB	NM_000878	-1.55608
19130	8046695	NM_000885 // ITGA4 // integrin, alpha 4 (antigen CD49D, alpha 4 subunit of VLA-4	ITGA4	NM_000885	-1.72796
10818	7963614	NM_000889 // ITGB7 // integrin, beta 7 // 12q13.13 // 3695 /// ENST00000267082 /	ITGB7	NM_000889	-1.4589
15361	8009502	NM_000891 // KCNJ2 // potassium inwardly-rectifying channel, subfamily J, member	KCNJ2	NM_000891	1.50931
27904	8133670	NM_000941 // POR // P450 (cytochrome) oxidoreductase // 7q11.2 // 5447 /// ENST0	POR	NM_000941	1.52273
11906	7974366	NM_000956 // PTGER2 // prostaglandin E receptor 2 (subtype EP2), 53kDa // 14q22	PTGER2	NM_000956	-1.42099
22031	8076209	NM_000967 // RPL3 // ribosomal protein L3 // 22q13 // 6122 /// NM_001033853 // R	RPL3	NM_000967	-1.66154
13212	7986765	NM_000969 // RPL5 // ribosomal protein L5 // 1p22.1 // 6125 /// ENST00000370321	RPL5	NM_000969	-1.76444
22074	8076511	NM_000969 // RPL5 // ribosomal protein L5 // 1p22.1 // 6125 /// ENST00000370321	RPL5	NM_000969	-1.53168
4725	7903010	NM_000969 // RPL5 // ribosomal protein L5 // 1p22.1 // 6125 /// NR_002444 // SNO	RPL5	NM_000969	-1.56883
25331	8109222	NM_000971 // RPL7 // ribosomal protein L7 // 8q21.11 // 6129 /// ENST00000352983	RPL7	NM_000971	-1.58835
6186	7917906	NM_000971 // RPL7 // ribosomal protein L7 // 8q21.11 // 6129 /// ENST00000352983	RPL7	NM_000971	-1.56454
29829	8151376	NM_000971 // RPL7 // ribosomal protein L7 // 8q21.11 // 6129 /// ENST00000352983	RPL7	NM_000971	-1.54416
30092	8153903	NM_000973 // RPL8 // ribosomal protein L8 // 8q24.3 // 6132 /// NM_033301 // RPL	RPL8	NM_000973	-1.45408
4324	7898875	NM_000975 // RPL11 // ribosomal protein L11 // 1p36.1-p35 // 6135 /// ENST000003	RPL11	NM_000975	-1.83744
20699	8063473	NM_000976 // RPL12 // ribosomal protein L12 // 9q34 // 6136 /// ENST00000361436	RPL12	NM_000976	-1.73678
19219	8047635	NM_000976 // RPL12 // ribosomal protein L12 // 9q34 // 6136 /// ENST00000361436	RPL12	NM_000976	-1.72206
27096	8125750	NM_000976 // RPL12 // ribosomal protein L12 // 9q34 // 6136 /// ENST00000361436	RPL12	NM_000976	-1.70452
18187	8038086	NM_000979 // RPL18 // ribosomal protein L18 // 19q13 // 6141 /// ENST00000084795	RPL18	NM_000979	-2.00303
17056	8026868	NM_000980 // RPL18A // ribosomal protein L18a // 19p13 // 6142 /// NR_001593 //	RPL18A	NM_000980	-1.53767
17017	8026440	NM_000984 // RPL23A // ribosomal protein L23a // 17q11 // 6147 /// ENST000003557	RPL23A	NM_000984	-1.65449
23507	8091806	NM_000984 // RPL23A // ribosomal protein L23a // 17q11 // 6147 /// ENST000003557	RPL23A	NM_000984	-1.71408
15006	8005943	NM_000984 // RPL23A // ribosomal protein L23a // 17q11 // 6147 /// ENST000003557	RPL23A	NM_000984	-1.69639
27174	8126450	NM_000986 // RPL24 // ribosomal protein L24 // 3q12 // 6152 /// ENST00000265264	RPL24	NM_000986	-1.78598
23257	8089249	NM_000986 // RPL24 // ribosomal protein L24 // 3q12 // 6152 /// ENST00000265264	RPL24	NM_000986	-1.7596
15607	8012469	NM_000987 // RPL26 // ribosomal protein L26 // 17p13 // 6154 /// ENST00000293842	RPL26	NM_000987	-1.60735
15160	8007441	NM_000988 // RPL27 // ribosomal protein L27 // 17q21.1-q21.2 // 6155 /// ENST000	RPL27	NM_000988	-1.54491
29915	8151935	NM_000989 // RPL30 // ribosomal protein L30 // 8q22 // 6156 /// ENST00000287038	RPL30	NM_000989	-1.53768
17935	8035829	NM_000995 // RPL34 // ribosomal protein L34 // 4q25 // 6164 /// NM_033625 // RPL	RPL34	NM_000995	-1.66146
22878	8085026	NM_000996 // RPL35A // ribosomal protein L35a // 3q29-qter // 6165 /// ENST00000	RPL35A	NM_000996	-1.6923
19272	8048195	NM_000998 // RPL37A // ribosomal protein L37a // 2q35 // 6168 /// ENST0000035968	RPL37A	NM_000998	-1.43909
15369	8009561	NM_000999 // RPL38 // ribosomal protein L38 // 17q23-q25 // 6169 /// NM_00103525	RPL38	NM_000999	-1.54551
32343	8174710	NM_001000 // RPL39 // ribosomal protein L39 // Xq22-q24 // 6170 /// NM_001000 //	RPL39	NM_001000	-1.41351
27271	8127526	NM_001000 // RPL39 // ribosomal protein L39 // Xq22-q24 // 6170 /// NM_001000 //	RPL39	NM_001000	-1.412
25237	8108238	NM_001001419 // SMAD5 // SMAD family member 5 // 5q31 // 4090 /// NM_005903 // S	SMAD5	NM_001001419	-1.537
7045	7926356	NM_001001484 // PTER // phosphotriesterase related // 10p12 // 9317 /// NM_03066	PTER	NM_001001484	-1.45617
27928	8133876	NM_001001548 // CD36 // CD36 molecule (thrombospondin receptor) // 7q11.2 // 948	CD36	NM_001001548	-2.10216
28518	8139656	NM_001001555 // GRB10 // growth factor receptor-bound protein 10 // 7p12-p11.2 /	GRB10	NM_001001555	1.65639
5667	7912385	NM_001001998 // EXOSC10 // exosome component 10 // 1p36.22 // 5394 /// NM_002685	EXOSC10	NM_001001998	-1.46145
25391	8109750	NM_001002 // RPLP0 // ribosomal protein, large, P0 // 12q24.2 // 6175 /// NM_053	RPLP0	NM_001002	-1.86655
11551	7971296	NM_001002264 // EPSTI1 // epithelial stromal interaction 1 (breast) // 13q13.3 /	EPSTI1	NM_001002264	-1.99878
7022	7926105	NM_001002295 // GATA3 // GATA binding protein 3 // 10p15 // 2625 /// NM_002051 /	GATA3	NM_001002295	-1.47479
13412	7989335	NM_001002858 // ANXA2 // annexin A2 // 15q21-q22 // 302 /// NM_001002857 // ANXA	ANXA2	NM_001002858	-2.09042
12980	7984562	NM_001003 // RPLP1 // ribosomal protein, large, P1 // 15q22 // 6176 /// NM_21372	RPLP1	NM_001003	-1.58046
8102	7937476	NM_001004 // RPLP2 // ribosomal protein, large, P2 // 11p15.5-p15.4 // 6181 ///	RPLP2	NM_001004	-1.68868
11333	7969228	NM_001004127 // ALG11 // asparagine-linked glycosylation 11, alpha-1,2-mannosylt	ALG11	NM_001004127	-1.40768
5102	7906475	NM_001004310 // FCRL6 // Fc receptor-like 6 // 1q23.2 // 343413 /// ENST00000368	FCRL6	NM_001004310	-1.59658
9744	7952384	NM_001004474 // OR10S1 // olfactory receptor, family 10, subfamily S, member 1 /	OR10S1	NM_001004474	1.47475
8664	7942586	NM_001005 // RPS3 // ribosomal protein S3 // 11q13.3-q13.5 // 6188 /// ENST00000	RPS3	NM_001005	-1.57838
13306	7988031	NM_001006 // RPS3A // ribosomal protein S3A // 4q31.2-q31.3 // 6189 /// ENST0000	RPS3A	NM_001006	-1.44944
24130	8097782	NM_001006 // RPS3A // ribosomal protein S3A // 4q31.2-q31.3 // 6189 /// ENST0000	RPS3A	NM_001006	-1.43541
28708	8141222	NM_001006 // RPS3A // ribosomal protein S3A // 4q31.2-q31.3 // 6189 /// ENST0000	RPS3A	NM_001006	-1.43766
32201	8173513	NM_001007 // RPS4X // ribosomal protein S4, X-linked // Xq13.1 // 6191 /// ENST0	RPS4X	NM_001007	-1.9425
28562	8139840	NM_001007253 // ERV3 // endogenous retroviral sequence 3 (includes zinc finger p	ERV3	NM_001007253	-1.42093
32546	8176375	NM_001008 // RPS4Y1 // ribosomal protein S4, Y-linked 1 // Yp11.3 // 6192 /// AK	RPS4Y1	NM_001008	-1.46759
7035	7926239	NM_001008211 // OPTN // optineurin // 10p13 // 10133 /// NM_001008213 // OPTN //	OPTN	NM_001008211	-1.46005
17749	8033789	NM_001008727 // ZNF121 // zinc finger protein 121 // 19p // 7675 /// ENST0000032	ZNF121	NM_001008727	-1.43055
9222	7947694	NM_001008938 // CKAP5 // cytoskeleton associated protein 5 // 11p11.2 // 9793 //	CKAP5	NM_001008938	-1.43319
4319	7898833	NM_001009999 // KDM1 // lysine (K)-specific demethylase 1 // 1p36.12 // 23028 //	KDM1	NM_001009999	-1.43683
30739	8160308	NM_001010 // RPS6 // ribosomal protein S6 // 9p21 // 6194 /// ENST00000380394 //	RPS6	NM_001010	-1.43513
11563	7971388	NM_001010875 // SLC25A30 // solute carrier family 25, member 30 // 13q14.12 // 2	SLC25A30	NM_001010875	-1.49008
25706	8112857	NM_001010891 // MTX3 // metaxin 3 // 5q14.1 // 345778 /// AK296864 // MTX3 // me	MTX3	NM_001010891	-1.43609
7621	7932492	NM_001010896 // C10orf113 // chromosome 10 open reading frame 113 // 10p12.31 //	C10orf113	NM_001010896	1.41544
27443	8129410	NM_001010923 // TSEPA // thymocyte selection pathway associated // 6q22.33 // 38	TSEPA	NM_001010923	-1.95838
18411	8040036	NM_001011 // RPS7 // ribosomal protein S7 // 2p25 // 6201 /// ENST00000304921 //	RPS7	NM_001011	-1.54605
11337	7969263	NM_001011724 // HNRNPA1L2 // heterogeneous nuclear ribonucleoprotein A1-like 2 /	HNRNPA1L2	NM_001011724	-1.49402
4527	7901038	NM_001012 // RPS8 // ribosomal protein S8 // 1p34.1-p32 // 6202 /// ENST00000396	RPS8	NM_001012	-1.68424
24798	8103859	NM_001012732 // DCTD // dCMP deaminase // 4q35.1 // 1635 /// NM_001921 // DCTD /	DCTD	NM_001012732	-1.4913
27107	8125835	NM_001014 // RPS10 // ribosomal protein S10 // 6p21.31 // 6204 /// ENST000003261	RPS10	NM_001014	-1.41408
26713	8122136	NM_001016 // RPS12 // ribosomal protein S12 // 6q23.2 // 6206 /// ENST0000023005	RPS12	NM_001016	-1.74621
9137	7946812	NM_001017 // RPS13 // ribosomal protein S13 // 11p15 // 6207 /// ENST00000228140	RPS13	NM_001017	-1.61128
27449	8129482	NM_001017373 // SAMD3 // sterile alpha motif domain containing 3 // 6q23.1 // 15	SAMD3	NM_001017373	-1.63659
16812	8024299	NM_001018 // RPS15 // ribosomal protein S15 // 19p13.3 // 6209 /// ENST000002336	RPS15	NM_001018	-1.40663
14603	8001876	NM_001018159 // NAE1 // NEDD8 activating enzyme E1 subunit 1 // 16q22 // 8883 //	NAE1	NM_001018159	-1.54509
14400	7999827	NM_001019 // RPS15A // ribosomal protein S15a // 16p // 6210 /// NM_001030009 //	RPS15A	NM_001019	-1.41563
18042	8036737	NM_001020 // RPS16 // ribosomal protein S16 // 19q13.1 // 6217 /// ENST000002514	RPS16	NM_001020	-1.59045
13546	7990916	NM_001021 // RPS17 // ribosomal protein S17 // 15q // 6218 /// ENST00000330339 /	RPS17	NM_001021	-1.81686
13554	7990965	NM_001021 // RPS17 // ribosomal protein S17 // 15q // 6218 /// ENST00000330339 /	RPS17	NM_001021	-1.81686
17276	8029129	NM_001022 // RPS19 // ribosomal protein S19 // 19q13.2 // 6223 /// ENST000002219	RPS19	NM_001022	-1.41664
29766	8150872	NM_001023 // RPS20 // ribosomal protein S20 // 8q12 // 6224 /// NM_001146227 //	RPS20	NM_001023	-1.67026
23326	8089954	NM_001023570 // IQCB1 // IQ motif containing B1 // 3q13.33|3q21.1 // 9657 /// NM	IQCB1	NM_001023570	-1.40929
20742	8063903	NM_001024 // RPS21 // ribosomal protein S21 // 20q13.3 // 6227 /// ENST000003173	RPS21	NM_001024	-1.44692
6370	7919606	NM_001024599 // HIST2H2BF // histone cluster 2, H2bf // 1q21.2 // 440689 /// NR_	HIST2H2BF	NM_001024599	-1.54578
6361	7919584	NM_001024599 // HIST2H2BF // histone cluster 2, H2bf // 1q21.2 // 440689 /// NR_	HIST2H2BF	NM_001024599	-1.51212
16579	8022170	NM_001024662 // RPL6 // ribosomal protein L6 // 12q24.1 // 6128 /// NM_000970 //	RPL6	NM_001024662	-1.72165
11095	7966534	NM_001024662 // RPL6 // ribosomal protein L6 // 12q24.1 // 6128 /// NM_000970 //	RPL6	NM_001024662	-1.67344
24362	8099887	NM_001024921 // RPL9 // ribosomal protein L9 // 4p13 // 6133 /// NM_000661 // RP	RPL9	NM_001024921	-1.5863
25723	8112961	NM_001025 // RPS23 // ribosomal protein S23 // 5q14.2 // 6228 /// ENST0000029667	RPS23	NM_001025	-1.5562
25962	8115147	NM_001025159 // CD74 // CD74 molecule, major histocompatibility complex, class I	CD74	NM_001025159	-1.56004
10009	7954997	NM_001025356 // ANO6 // anoctamin 6 // 12q12 // 196527 /// NM_001142678 // ANO6	ANO6	NM_001025356	-1.78001
9712	7952129	NM_001028 // RPS25 // ribosomal protein S25 // 11q23.3 // 6230 /// ENST000002369	RPS25	NM_001028	-1.63198
22285	8079019	NM_001030 // RPS27 // ribosomal protein S27 // 1q21 // 6232 /// ENST00000368567	RPS27	NM_001030	-1.60423
6744	7923438	NM_001030 // RPS27 // ribosomal protein S27 // 1q21 // 6232 /// ENST00000368567	RPS27	NM_001030	-1.63415
5020	7905691	NM_001030 // RPS27 // ribosomal protein S27 // 1q21 // 6232 /// ENST00000368567	RPS27	NM_001030	-1.61223
4454	7900157	NM_001030 // RPS27 // ribosomal protein S27 // 1q21 // 6232 /// ENST00000368567	RPS27	NM_001030	-1.63684
12349	7978824	NM_001030001 // RPS29 // ribosomal protein S29 // 14q // 6235 /// NM_001032 // R	RPS29	NM_001030001	-1.46571
14937	8005471	NM_001031 // RPS28 // ribosomal protein S28 // 19p13.2 // 6234 /// AK293636 // R	RPS28	NM_001031	-1.97147
16909	8025395	NM_001031 // RPS28 // ribosomal protein S28 // 19p13.2 // 6234 /// AK293636 // R	RPS28	NM_001031	-1.90085
8698	7942824	NM_001031 // RPS28 // ribosomal protein S28 // 19p13.2 // 6234 /// AK293636 // R	RPS28	NM_001031	-1.8805
7322	7929052	NM_001031683 // IFIT3 // interferon-induced protein with tetratricopeptide repea	IFIT3	NM_001031683	-1.50197
19572	8051622	NM_001031684 // SFRS7 // splicing factor, arginine/serine-rich 7, 35kDa // 2p22.	SFRS7	NM_001031684	-1.58432
10284	7957737	NM_001032283 // TMPO // thymopoietin // 12q22 // 7112 /// NM_001032284 // TMPO /	TMPO	NM_001032283	-1.61337
24063	8097128	NM_001034194 // EXOSC9 // exosome component 9 // 4q27 // 5393 /// NM_005033 // E	EXOSC9	NM_001034194	-1.66779
10181	7956743	NM_001034996 // RPL14 // ribosomal protein L14 // 3p22-p21.2 // 9045 /// NM_0039	RPL14	NM_001034996	-1.88579
10134	7956159	NM_001035267 // RPL41 // ribosomal protein L41 // 12q13 // 6171 /// NM_021104 //	RPL41	NM_001035267	-1.47387
31373	8166278	NM_001037540 // SCML1 // sex comb on midleg-like 1 (Drosophila) // Xp22.2-p22.1	SCML1	NM_001037540	-1.61304
13888	7994415	NM_001037808 // EIF3C // eukaryotic translation initiation factor 3, subunit C /	EIF3C	NM_001037808	-1.49188
14454	8000507	NM_001037808 // EIF3C // eukaryotic translation initiation factor 3, subunit C /	EIF3C	NM_001037808	-1.49188
9317	7948364	NM_001039396 // MPEG1 // macrophage expressed 1 // 11q12.1 // 219972 /// ENST000	MPEG1	NM_001039396	-1.91854
21612	8072170	NM_001039570 // KREMEN1 // kringle containing transmembrane protein 1 // 22q12.1	KREMEN1	NM_001039570	1.78107
11083	7966356	NM_001040107 // HVCN1 // hydrogen voltage-gated channel 1 // 12q24.11 // 84329 /	HVCN1	NM_001040107	-1.49392
11443	7970347	NM_001078645 // CDC16 // cell division cycle 16 homolog (S. cerevisiae) // 13q34	CDC16	NM_001078645	-1.42989
18811	8043725	NM_001079 // ZAP70 // zeta-chain (TCR) associated protein kinase 70kDa // 2q12 /	ZAP70	NM_001079	-1.41544
23852	8095221	NM_001079525 // PAICS // phosphoribosylaminoimidazole carboxylase, phosphoribosy	PAICS	NM_001079525	-1.43983
28922	8143441	NM_001080392 // KIAA1147 // KIAA1147 // 7q34 // 57189 /// BC012493 // KIAA1147 /	KIAA1147	NM_001080392	-1.46979
22670	8083092	NM_001080412 // ZBTB38 // zinc finger and BTB domain containing 38 // 3q23 // 25	ZBTB38	NM_001080412	-1.57375
22669	8083090	NM_001080412 // ZBTB38 // zinc finger and BTB domain containing 38 // 3q23 // 25	ZBTB38	NM_001080412	-1.54165
12540	7980828	NM_001080414 // CCDC88C // coiled-coil domain containing 88C // 14q32.12 // 4401	CCDC88C	NM_001080414	-1.87466
29794	8151101	NM_001080416 // MYBL1 // v-myb myeloblastosis viral oncogene homolog (avian)-lik	MYBL1	NM_001080416	-2.2404
14004	7995655	NM_001080432 // FTO // fat mass and obesity associated // 16q12.2 // 79068 /// E	FTO	NM_001080432	-1.51521
32369	8174893	NM_001081550 // THOC2 // THO complex 2 // Xq25-q26.3 // 57187 /// NM_020449 // T	THOC2	NM_001081550	-1.4573
31006	8162533	NM_001083603 // PTCH1 // patched homolog 1 (Drosophila) // 9q22.3 // 5727 /// NM	PTCH1	NM_001083603	-1.41038
16720	8023415	NM_001083962 // TCF4 // transcription factor 4 // 18q21.1 // 6925 /// NM_003199	TCF4	NM_001083962	-1.45517
25568	8111552	NM_001085411 // C5orf33 // chromosome 5 open reading frame 33 // 5p13.2 // 13368	C5orf33	NM_001085411	-1.42049
23653	8093191	NM_001098424 // DLG1 // discs, large homolog 1 (Drosophila) // 3q29 // 1739 ///	DLG1	NM_001098424	-1.40607
30332	8156026	NM_001098802 // CEP78 // centrosomal protein 78kDa // 9q21.2 // 84131 /// NM_032	CEP78	NM_001098802	-1.94265
10841	7963851	NM_001098815 // KIAA0748 // KIAA0748 // 12q13.2 // 9840 /// AB018291 // KIAA0748	KIAA0748	NM_001098815	-1.60078
23535	8092067	NM_001099645 // RPL22L1 // ribosomal protein L22-like 1 // 3q26.2 // 200916 ///	RPL22L1	NM_001099645	-1.42507
29863	8151587	NM_001099670 // C8orf59 // chromosome 8 open reading frame 59 // 8q21.2 // 40146	C8orf59	NM_001099670	-1.48504
18827	8043932	NM_001099693 // RPL31 // ribosomal protein L31 // 2q11.2 // 6160 /// NM_000993 /	RPL31	NM_001099693	-1.69349
23996	8096538	NM_001100426 // RAP1GDS1 // RAP1, GTP-GDP dissociation stimulator 1 // 4q23-q25	RAP1GDS1	NM_001100426	-1.58527
30057	8153424	NM_001100878 // C8orf73 // chromosome 8 open reading frame 73 // 8q24.3 // 64247	C8orf73	NM_001100878	1.60603
15791	8014233	NM_001104587 // SLFN11 // schlafen family member 11 // 17q12 // 91607 /// NM_001	SLFN11	NM_001104587	-1.44032
22666	8083063	NM_001104647 // SLC25A36 // solute carrier family 25, member 36 // 3q23 // 55186	SLC25A36	NM_001104647	-1.41465
23734	8094130	NM_001105662 // USP17 // ubiquitin specific peptidase 17 // 4p15 // 391627 /// N	USP17	NM_001105662	1.44931
23727	8094116	NM_001105662 // USP17 // ubiquitin specific peptidase 17 // 4p15 // 391627 /// N	USP17	NM_001105662	1.42299
23728	8094118	NM_001105662 // USP17 // ubiquitin specific peptidase 17 // 4p15 // 391627 /// N	USP17	NM_001105662	1.42299
23729	8094120	NM_001105662 // USP17 // ubiquitin specific peptidase 17 // 4p15 // 391627 /// N	USP17	NM_001105662	1.42299
23731	8094124	NM_001105662 // USP17 // ubiquitin specific peptidase 17 // 4p15 // 391627 /// N	USP17	NM_001105662	1.42299
23732	8094126	NM_001105662 // USP17 // ubiquitin specific peptidase 17 // 4p15 // 391627 /// N	USP17	NM_001105662	1.42299
23733	8094128	NM_001105662 // USP17 // ubiquitin specific peptidase 17 // 4p15 // 391627 /// N	USP17	NM_001105662	1.42299
23735	8094132	NM_001105662 // USP17 // ubiquitin specific peptidase 17 // 4p15 // 391627 /// N	USP17	NM_001105662	1.42299
22580	8082086	NM_001113523 // PARP15 // poly (ADP-ribose) polymerase family, member 15 // 3q21	PARP15	NM_001113523	-1.9821
32580	8176624	NM_001122665 // DDX3Y // DEAD (Asp-Glu-Ala-Asp) box polypeptide 3, Y-linked // Y	DDX3Y	NM_001122665	-1.44383
11726	7972867	NM_001127202 // PCID2 // PCI domain containing 2 // 13q34 // 55795 /// NM_001127	PCID2	NM_001127202	-1.46941
8011	7936529	NM_001127211 // KIAA1598 // KIAA1598 // 10q25.3 // 57698 /// NM_018330 // KIAA15	KIAA1598	NM_001127211	-1.77259
19166	8047174	NM_001127257 // SLC39A10 // solute carrier family 39 (zinc transporter), member	SLC39A10	NM_001127257	-1.56965
7886	7934920	NM_001127605 // LIPA // lipase A, lysosomal acid, cholesterol esterase // 10q23.	LIPA	NM_001127605	-1.76244
24743	8103415	NM_001128424 // C4orf18 // chromosome 4 open reading frame 18 // 4q32.1 // 51313	C4orf18	NM_001128424	-1.51619
23989	8096463	NM_001128429 // SMARCAD1 // SWI/SNF-related, matrix-associated actin-dependent r	SMARCAD1	NM_001128429	-1.54417
12545	7980891	NM_001128596 // TC2N // tandem C2 domains, nuclear // 14q32.12 // 123036 /// NM_	TC2N	NM_001128596	-1.86156
23149	8088247	NM_001128615 // ARHGEF3 // Rho guanine nucleotide exchange factor (GEF) 3 // 3p2	ARHGEF3	NM_001128615	-1.42234
19632	8052269	NM_001135597 // CCDC88A // coiled-coil domain containing 88A // 2p16.1 // 55704	CCDC88A	NM_001135597	-1.63828
5923	7915207	NM_001135653 // PABPC4 // poly(A) binding protein, cytoplasmic 4 (inducible form	PABPC4	NM_001135653	-1.56708
10681	7962146	NM_001135811 // FAM60A // family with sequence similarity 60, member A // 12p11	FAM60A	NM_001135811	-1.61705
17518	8031483	NM_001136134 // RPL28 // ribosomal protein L28 // 19q13.4 // 6158 /// NM_000991	RPL28	NM_001136134	-1.44899
17128	8027439	NM_001136156 // ZNF507 // zinc finger protein 507 // 19q13.11 // 22847 /// NM_01	ZNF507	NM_001136156	-1.54217
19239	8047815	NM_001136194 // FASTKD2 // FAST kinase domains 2 // 2q33.3 // 22868 /// NM_00113	FASTKD2	NM_001136194	-1.70522
15539	8011680	NM_001140 // ALOX15 // arachidonate 15-lipoxygenase // 17p13.3 // 246 /// ENST00	ALOX15	NM_001140	-1.49083
19474	8050443	NM_001142286 // SMC6 // structural maintenance of chromosomes 6 // 2p24.2 // 796	SMC6	NM_001142286	-1.52667
27467	8129677	NM_001143676 // SGK1 // serum/glucocorticoid regulated kinase 1 // 6q23 // 6446	SGK1	NM_001143676	-1.49276
16525	8021635	NM_001143818 // SERPINB2 // serpin peptidase inhibitor, clade B (ovalbumin), mem	SERPINB2	NM_001143818	-1.59655
9774	7952601	NM_001143820 // ETS1 // v-ets erythroblastosis virus E26 oncogene homolog 1 (avi	ETS1	NM_001143820	-1.71476
15794	8014257	NM_001145027 // SLFN12L // schlafen family member 12-like // 17q12 // 342615 ///	SLFN12L	NM_001145027	-1.59663
10323	7958253	NM_001145199 // C12orf75 // chromosome 12 open reading frame 75 // 12q23.3 // 38	C12orf75	NM_001145199	-1.50455
18651	8042468	NM_001153 // ANXA4 // annexin A4 // 2p13 // 307 /// ENST00000355054 // ANXA4 //	ANXA4	NM_001153	-1.40322
25971	8115234	NM_001155 // ANXA6 // annexin A6 // 5q32-q34 // 309 /// NM_004033 // ANXA6 // an	ANXA6	NM_001155	-1.45823
28115	8135955	NM_001219 // CALU // calumenin // 7q32.1 // 813 /// NM_001130674 // CALU // calu	CALU	NM_001219	-1.56198
24626	8102415	NM_001221 // CAMK2D // calcium/calmodulin-dependent protein kinase II delta // 4	CAMK2D	NM_001221	-1.78565
14856	8004510	NM_001251 // CD68 // CD68 molecule // 17p13 // 968 /// NM_001040059 // CD68 // C	CD68	NM_001251	-1.49062
28681	8140955	NM_001259 // CDK6 // cyclin-dependent kinase 6 // 7q21-q22 // 1021 /// NM_001145	CDK6	NM_001259	-1.40482
23032	8086600	NM_001295 // CCR1 // chemokine (C-C motif) receptor 1 // 3p21 // 1230 /// ENST00	CCR1	NM_001295	-1.43757
20673	8063283	NM_001316 // CSE1L // CSE1 chromosome segregation 1-like (yeast) // 20q13 // 143	CSE1L	NM_001316	-1.51453
24738	8103389	NM_001334 // CTSO // cathepsin O // 4q31-q32 // 1519 /// ENST00000281527 // CTSO	CTSO	NM_001334	-1.70389
8564	7941444	NM_001335 // CTSW // cathepsin W // 11q13.1 // 1521 /// ENST00000307886 // CTSW	CTSW	NM_001335	-1.94034
23000	8086344	NM_001337 // CX3CR1 // chemokine (C-X3-C motif) receptor 1 // 3p21|3p21.3 // 152	CX3CR1	NM_001337	-1.60833
12246	7977775	NM_001344 // DAD1 // defender against cell death 1 // 14q11-q12 // 1603 /// ENST	DAD1	NM_001344	-1.48148
9493	7950067	NM_001360 // DHCR7 // 7-dehydrocholesterol reductase // 11q13.2-q13.5 // 1717 //	DHCR7	NM_001360	1.43869
18029	8036602	NM_001398 // ECH1 // enoyl Coenzyme A hydratase 1, peroxisomal // 19q13.1 // 189	ECH1	NM_001398	-1.40572
27275	8127544	NM_001402 // EEF1A1 // eukaryotic translation elongation factor 1 alpha 1 // 6q1	EEF1A1	NM_001402	-1.74806
9351	7948679	NM_001404 // EEF1G // eukaryotic translation elongation factor 1 gamma // 11q12.	EEF1G	NM_001404	-1.6918
23920	8095728	NM_001432 // EREG // epiregulin // 4q13.3 // 2069 /// ENST00000244869 // EREG //	EREG	NM_001432	-1.44057
27240	8127158	NM_001498 // GCLC // glutamate-cysteine ligase, catalytic subunit // 6p12 // 272	GCLC	NM_001498	-1.40659
10440	7959623	NM_001516 // GTF2H3 // general transcription factor IIH, polypeptide 3, 34kDa //	GTF2H3	NM_001516	-1.48633
7324	7929065	NM_001548 // IFIT1 // interferon-induced protein with tetratricopeptide repeats	IFIT1	NM_001548	-1.60202
29959	8152323	NM_001568 // EIF3E // eukaryotic translation initiation factor 3, subunit E // 8	EIF3E	NM_001568	-2.03539
19023	8045587	NM_001616 // ACVR2A // activin A receptor, type IIA // 2q22.3 // 92 /// ENST0000	ACVR2A	NM_001616	-1.41316
9350	7948667	NM_001620 // AHNAK // AHNAK nucleoprotein // 11q12.2 // 79026 /// NM_024060 // A	AHNAK	NM_001620	-1.80606
27660	8131614	NM_001621 // AHR // aryl hydrocarbon receptor // 7p15 // 196 /// ENST00000401808	AHR	NM_001621	-1.69318
31948	8171111	NM_001636 // SLC25A6 // solute carrier family 25 (mitochondrial carrier; adenine	SLC25A6	NM_001636	-1.41379
32631	8177003	NM_001636 // SLC25A6 // solute carrier family 25 (mitochondrial carrier; adenine	SLC25A6	NM_001636	-1.41379
11761	7973056	NM_001641 // APEX1 // APEX nuclease (multifunctional DNA repair enzyme) 1 // 14q	APEX1	NM_001641	-1.50428
23921	8095736	NM_001657 // AREG // amphiregulin // 4q13-q21 // 374 /// BC009799 // AREG // amp	AREG	NM_001657	-1.44892
23922	8095744	NM_001657 // AREG // amphiregulin // 4q13-q21 // 374 /// BC009799 // AREG // amp	AREG	NM_001657	-1.44118
5174	7907160	NM_001677 // ATP1B1 // ATPase, Na+/K+ transporting, beta 1 polypeptide // 1q24 /	ATP1B1	NM_001677	-1.46647
8849	7944335	NM_001716 // CXCR5 // chemokine (C-X-C motif) receptor 5 // 11q23.3 // 643 /// N	CXCR5	NM_001716	-1.54386
25147	8107307	NM_001744 // CAMK4 // calcium/calmodulin-dependent protein kinase IV // 5q21.3 /	CAMK4	NM_001744	-1.85684
5408	7909967	NM_001748 // CAPN2 // calpain 2, (m/II) large subunit // 1q41-q42 // 824 /// NM_	CAPN2	NM_001748	-1.69697
27797	8132943	NM_001762 // CCT6A // chaperonin containing TCP1, subunit 6A (zeta 1) // 7p11.2	CCT6A	NM_001762	-1.49125
4848	7904287	NM_001767 // CD2 // CD2 molecule // 1p13.1 // 914 /// ENST00000369478 // CD2 //	CD2	NM_001767	-1.70734
17164	8027837	NM_001771 // CD22 // CD22 molecule // 19q13.1 // 933 /// ENST00000085219 // CD22	CD22	NM_001771	-1.5207
6569	7921667	NM_001778 // CD48 // CD48 molecule // 1q21.3-q22 // 962 /// ENST00000368046 // C	CD48	NM_001778	-1.75316
10575	7961075	NM_001781 // CD69 // CD69 molecule // 12p13-p12 // 969 /// NR_026671 // CD69 //	CD69	NM_001781	-2.11439
4355	7899160	NM_001803 // CD52 // CD52 molecule // 1p36 // 1043 /// ENST00000374213 // CD52 /	CD52	NM_001803	-2.23126
6946	7925500	NM_001821 // CHML // choroideremia-like (Rab escort protein 2) // 1q42-qter // 1	CHML	NM_001821	-1.51249
30368	8156290	NM_001827 // CKS2 // CDC28 protein kinase regulatory subunit 2 // 9q22 // 1164 /	CKS2	NM_001827	-1.66518
18045	8036755	NM_001828 // CLC // Charcot-Leyden crystal protein // 19q13.1 // 1178 /// ENST00	CLC	NM_001828	-1.98626
15858	8015031	NM_001838 // CCR7 // chemokine (C-C motif) receptor 7 // 17q12-q21.2 // 1236 ///	CCR7	NM_001838	-1.51901
4489	7900510	NM_001905 // CTPS // CTP synthase // 1p34.1 // 1503 /// ENST00000372621 // CTPS	CTPS	NM_001905	-1.63102
30359	8156228	NM_001912 // CTSL1 // cathepsin L1 // 9q21-q22 // 1514 /// NM_145918 // CTSL1 //	CTSL1	NM_001912	-1.49628
9339	7948534	NM_001923 // DDB1 // damage-specific DNA binding protein 1, 127kDa // 11q12-q13	DDB1	NM_001923	-1.46318
20057	8056222	NM_001935 // DPP4 // dipeptidyl-peptidase 4 // 2q24.3 // 1803 /// ENST0000036053	DPP4	NM_001935	-1.58672
25907	8114572	NM_001945 // HBEGF // heparin-binding EGF-like growth factor // 5q23 // 1839 ///	HBEGF	NM_001945	-1.83545
17663	8032730	NM_001961 // EEF2 // eukaryotic translation elongation factor 2 // 19pter-q12 //	EEF2	NM_001961	-1.41875
25247	8108370	NM_001964 // EGR1 // early growth response 1 // 5q31.1 // 1958 /// ENST000002399	EGR1	NM_001964	-2.23737
11575	7971513	NM_001984 // ESD // esterase D/formylglutathione hydrolase // 13q14.1-q14.2 // 2	ESD	NM_001984	-1.46388
25053	8106393	NM_001992 // F2R // coagulation factor II (thrombin) receptor // 5q13 // 2149 //	F2R	NM_001992	-1.54109
27400	8128956	NM_002037 // FYN // FYN oncogene related to SRC, FGR, YES // 6q21 // 2534 /// NM	FYN	NM_002037	-1.75363
5821	7914127	NM_002038 // IFI6 // interferon, alpha-inducible protein 6 // 1p35 // 2537 /// N	IFI6	NM_002038	-1.58689
6142	7917516	NM_002053 // GBP1 // guanylate binding protein 1, interferon-inducible, 67kDa //	GBP1	NM_002053	-1.42408
24958	8105331	NM_002104 // GZMK // granzyme K (granzyme 3; tryptase II) // 5q11-q12 // 3003 //	GZMK	NM_002104	-2.47292
27082	8125530	NM_002118 // HLA-DMB // major histocompatibility complex, class II, DM beta // 6	HLA-DMB	NM_002118	-1.79247
32967	8180078	NM_002118 // HLA-DMB // major histocompatibility complex, class II, DM beta // 6	HLA-DMB	NM_002118	-1.76307
32910	8179519	NM_002121 // HLA-DPB1 // major histocompatibility complex, class II, DP beta 1 /	HLA-DPB1	NM_002121	-2.35787
26357	8118594	NM_002121 // HLA-DPB1 // major histocompatibility complex, class II, DP beta 1 /	HLA-DPB1	NM_002121	-2.19537
32775	8178220	NM_002121 // HLA-DPB1 // major histocompatibility complex, class II, DP beta 1 /	HLA-DPB1	NM_002121	-2.00863
26353	8118556	NM_002122 // HLA-DQA1 // major histocompatibility complex, class II, DQ alpha 1	HLA-DQA1	NM_002122	-2.10683
32772	8178199	NM_002122 // HLA-DQA1 // major histocompatibility complex, class II, DQ alpha 1	HLA-DQA1	NM_002122	-2.11016
32907	8179489	NM_002122 // HLA-DQA1 // major histocompatibility complex, class II, DQ alpha 1	HLA-DQA1	NM_002122	-2.11016
27074	8125447	NM_002123 // HLA-DQB1 // major histocompatibility complex, class II, DQ beta 1 /	HLA-DQB1	NM_002123	-1.98334
32840	8178826	NM_002123 // HLA-DQB1 // major histocompatibility complex, class II, DQ beta 1 /	HLA-DQB1	NM_002123	-1.73006
32961	8180022	NM_002123 // HLA-DQB1 // major histocompatibility complex, class II, DQ beta 1 /	HLA-DQB1	NM_002123	-1.73006
27071	8125436	NM_002125 // HLA-DRB5 // major histocompatibility complex, class II, DR beta 5 /	HLA-DRB5	NM_002125	-2.19797
10067	7955589	NM_002135 // NR4A1 // nuclear receptor subfamily 4, group A, member 1 // 12q13 /	NR4A1	NM_002135	-1.56938
6048	7916562	NM_002136 // HNRNPA1 // heterogeneous nuclear ribonucleoprotein A1 // 12q13.1 //	HNRNPA1	NM_002136	-1.49069
13998	7995574	NM_002136 // HNRNPA1 // heterogeneous nuclear ribonucleoprotein A1 // 12q13.1 //	HNRNPA1	NM_002136	-1.43989
16655	8022814	NM_002136 // HNRNPA1 // heterogeneous nuclear ribonucleoprotein A1 // 12q13.1 //	HNRNPA1	NM_002136	-1.44661
14188	7997712	NM_002163 // IRF8 // interferon regulatory factor 8 // 16q24.1 // 3394 /// ENST0	IRF8	NM_002163	-1.7953
29209	8146092	NM_002164 // IDO1 // indoleamine 2,3-dioxygenase 1 // 8p12-p11 // 3620 /// ENST0	IDO1	NM_002164	-1.53439
24919	8104901	NM_002185 // IL7R // interleukin 7 receptor // 5p13 // 3575 /// ENST00000303115	IL7R	NM_002185	-2.28638
6057	7916609	NM_002228 // JUN // jun oncogene // 1p32-p31 // 3725 /// ENST00000371222 // JUN	JUN	NM_002228	-1.88551
6232	7918457	NM_002232 // KCNA3 // potassium voltage-gated channel, shaker-related subfamily,	KCNA3	NM_002232	-1.7834
10572	7961059	NM_002258 // KLRB1 // killer cell lectin-like receptor subfamily B, member 1 //	KLRB1	NM_002258	-1.77882
10588	7961187	NM_002259 // KLRC1 // killer cell lectin-like receptor subfamily C, member 1 //	KLRC1	NM_002259	-1.47505
10587	7961182	NM_002260 // KLRC2 // killer cell lectin-like receptor subfamily C, member 2 //	KLRC2	NM_002260	-1.47922
10586	7961175	NM_002261 // KLRC3 // killer cell lectin-like receptor subfamily C, member 3 //	KLRC3	NM_002261	-1.91326
9903	7953949	NM_002262 // KLRD1 // killer cell lectin-like receptor subfamily D, member 1 //	KLRD1	NM_002262	-2.08488
26662	8121632	NM_002269 // KPNA5 // karyopherin alpha 5 (importin alpha 6) // 6q22.2 // 3841 /	KPNA5	NM_002269	-1.47696
22271	8078905	NM_002295 // RPSA // ribosomal protein SA // 3p22.2 // 3921 /// NM_001012321 //	RPSA	NM_002295	-1.70905
6201	7918050	NM_002295 // RPSA // ribosomal protein SA // 3p22.2 // 3921 /// NM_001012321 //	RPSA	NM_002295	-1.63892
10650	7961693	NM_002300 // LDHB // lactate dehydrogenase B // 12p12.2-p12.1 // 3945 /// ENST00	LDHB	NM_002300	-1.89501
10151	7956301	NM_002332 // LRP1 // low density lipoprotein-related protein 1 (alpha-2-macroglo	LRP1	NM_002332	-1.40389
29478	8148572	NM_002346 // LY6E // lymphocyte antigen 6 complex, locus E // 8q24.3 // 4061 ///	LY6E	NM_002346	-2.11219
31791	8169792	NM_002351 // SH2D1A // SH2 domain protein 1A // Xq25-q26 // 4068 /// NM_00111493	SH2D1A	NM_002351	-1.77941
10564	7960933	NM_002355 // M6PR // mannose-6-phosphate receptor (cation dependent) // 12p13 //	M6PR	NM_002355	-1.60285
25737	8113039	NM_002397 // MEF2C // myocyte enhancer factor 2C // 5q14 // 4208 /// NM_00113100	MEF2C	NM_002397	-1.52106
31319	8165794	NM_002414 // CD99 // CD99 molecule // Xp22.32; Yp11.3 // 4267 /// NM_001122898 /	CD99	NM_002414	-1.98884
32544	8176360	NM_002414 // CD99 // CD99 molecule // Xp22.32; Yp11.3 // 4267 /// NM_001122898 /	CD99	NM_002414	-1.98884
19525	8051066	NM_002437 // MPV17 // MpV17 mitochondrial inner membrane protein // 2p23.3 // 43	MPV17	NM_002437	-1.43789
21258	8068713	NM_002462 // MX1 // myxovirus (influenza virus) resistance 1, interferon-inducib	MX1	NM_002462	-1.47837
29453	8148317	NM_002467 // MYC // v-myc myelocytomatosis viral oncogene homolog (avian) // 8q2	MYC	NM_002467	-1.41916
28359	8138224	NM_002489 // NDUFA4 // NADH dehydrogenase (ubiquinone) 1 alpha subcomplex, 4, 9k	NDUFA4	NM_002489	-1.58151
22784	8084092	NM_002492 // NDUFB5 // NADH dehydrogenase (ubiquinone) 1 beta subcomplex, 5, 16k	NDUFB5	NM_002492	-1.62232
15554	8011832	NM_002532 // NUP88 // nucleoporin 88kDa // 17p13.2 // 4927 /// ENST00000225696 /	NUP88	NM_002532	-1.5029
10372	7958913	NM_002535 // OAS2 // 2'-5'-oligoadenylate synthetase 2, 69/71kDa // 12q24.2 // 4	OAS2	NM_002535	-1.94336
19458	8050240	NM_002539 // ODC1 // ornithine decarboxylase 1 // 2p25 // 4953 /// ENST000002341	ODC1	NM_002539	-1.57532
13131	7986092	NM_002569 // FURIN // furin (paired basic amino acid cleaving enzyme) // 15q26.1	FURIN	NM_002569	1.42741
18615	8042161	NM_002618 // PEX13 // peroxisomal biogenesis factor 13 // 2p14-p16 // 5194 /// E	PEX13	NM_002618	-1.41927
7254	7928429	NM_002658 // PLAU // plasminogen activator, urokinase // 10q24 // 5328 /// NM_00	PLAU	NM_002658	1.56821
20612	8062623	NM_002660 // PLCG1 // phospholipase C, gamma 1 // 20q12-q13.1 // 5335 /// NM_182	PLCG1	NM_002660	-1.47769
24485	8100971	NM_002704 // PPBP // pro-platelet basic protein (chemokine (C-X-C motif) ligand	PPBP	NM_002704	-1.51796
11084	7966368	NM_002710 // PPP1CC // protein phosphatase 1, catalytic subunit, gamma isoform /	PPP1CC	NM_002710	-1.47467
28047	8135250	NM_002803 // PSMC2 // proteasome (prosome, macropain) 26S subunit, ATPase, 2 //	PSMC2	NM_002803	-1.40311
20470	8061136	NM_002823 // PTMA // prothymosin, alpha // 2q35-q36 // 5757 /// ENST00000409115	PTMA	NM_002823	-1.79925
25164	8107470	NM_002823 // PTMA // prothymosin, alpha // 2q35-q36 // 5757 /// NM_001099285 //	PTMA	NM_002823	-1.43912
18918	8044849	NM_002830 // PTPN4 // protein tyrosine phosphatase, non-receptor type 4 (megakar	PTPN4	NM_002830	-1.46735
7918	7935230	NM_002860 // ALDH18A1 // aldehyde dehydrogenase 18 family, member A1 // 10q24.3	ALDH18A1	NM_002860	-1.47351
10648	7961654	NM_002907 // RECQL // RecQ protein-like (DNA helicase Q1-like) // 12p12 // 5965	RECQL	NM_002907	-1.47427
5268	7908388	NM_002922 // RGS1 // regulator of G-protein signaling 1 // 1q31 // 5996 /// ENST	RGS1	NM_002922	-1.70626
11772	7973110	NM_002934 // RNASE2 // ribonuclease, RNase A family, 2 (liver, eosinophil-derive	RNASE2	NM_002934	-1.95744
11770	7973105	NM_002935 // RNASE3 // ribonuclease, RNase A family, 3 (eosinophil cationic prot	RNASE3	NM_002935	-1.41427
24112	8097647	NM_002940 // ABCE1 // ATP-binding cassette, sub-family E (OABP), member 1 // 4q3	ABCE1	NM_002940	-1.99408
22214	8078270	NM_002948 // RPL15 // ribosomal protein L15 // 3p24.2 // 6138 /// ENST0000030783	RPL15	NM_002948	-1.71789
26152	8116929	NM_002948 // RPL15 // ribosomal protein L15 // 3p24.2 // 6138 /// ENST0000030783	RPL15	NM_002948	-1.64798
14594	8001782	NM_002954 // RPS27A // ribosomal protein S27a // 2p16 // 6233 /// NM_001135592 /	RPS27A	NM_002954	-1.62478
5270	7908407	NM_002954 // RPS27A // ribosomal protein S27a // 2p16 // 6233 /// NM_001135592 /	RPS27A	NM_002954	-1.48356
18599	8042052	NM_002954 // RPS27A // ribosomal protein S27a // 2p16 // 6233 /// NM_001135592 /	RPS27A	NM_002954	-1.50895
6421	7920123	NM_002966 // S100A10 // S100 calcium binding protein A10 // 1q21 // 6281 /// ENS	S100A10	NM_002966	-1.97851
15054	8006433	NM_002982 // CCL2 // chemokine (C-C motif) ligand 2 // 17q11.2-q12 // 6347 /// E	CCL2	NM_002982	-1.41886
15806	8014369	NM_002983 // CCL3 // chemokine (C-C motif) ligand 3 // 17q11-q21 // 6348 /// ENS	CCL3	NM_002983	-1.50198
15800	8014316	NM_002985 // CCL5 // chemokine (C-C motif) ligand 5 // 17q11.2-q12 // 6352 /// E	CCL5	NM_002985	-2.09532
6248	7918622	NM_003051 // SLC16A1 // solute carrier family 16, member 1 (monocarboxylic acid	SLC16A1	NM_003051	-1.49582
25178	8107613	NM_003100 // SNX2 // sorting nexin 2 // 5q23 // 6643 /// ENST00000379516 // SNX2	SNX2	NM_003100	-1.42613
19082	8046201	NM_003142 // SSB // Sjogren syndrome antigen B (autoantigen La) // 2q31.1 // 674	SSB	NM_003142	-1.77753
28180	8136631	NM_003143 // SSBP1 // single-stranded DNA binding protein 1 // 7q34 // 6742 ///	SSBP1	NM_003143	-1.52305
20159	8057771	NM_003151 // STAT4 // signal transducer and activator of transcription 4 // 2q32	STAT4	NM_003151	-1.43642
4325	7898881	NM_003198 // TCEB3 // transcription elongation factor B (SIII), polypeptide 3 (1	TCEB3	NM_003198	-1.43447
7181	7927669	NM_003201 // TFAM // transcription factor A, mitochondrial // 10q21 // 7019 ///	TFAM	NM_003201	-1.58549
6158	7917649	NM_003243 // TGFBR3 // transforming growth factor, beta receptor III // 1p33-p32	TGFBR3	NM_003243	-1.81339
12806	7982597	NM_003246 // THBS1 // thrombospondin 1 // 15q15 // 7057 /// ENST00000260356 // T	THBS1	NM_003246	-1.42142
10999	7965523	NM_003297 // NR2C1 // nuclear receptor subfamily 2, group C, member 1 // 12q22 /	NR2C1	NM_003297	-1.53404
21237	8068522	NM_003316 // TTC3 // tetratricopeptide repeat domain 3 // 21q22.2 // 7267 /// NM	TTC3	NM_003316	-1.51032
24395	8100210	NM_003328 // TXK // TXK tyrosine kinase // 4p12 // 7294 /// ENST00000264316 // T	TXK	NM_003328	-1.86382
19652	8052526	NM_003400 // XPO1 // exportin 1 (CRM1 homolog, yeast) // 2p16 // 7514 /// ENST00	XPO1	NM_003400	-1.60793
17939	8035842	NM_003430 // ZNF91 // zinc finger protein 91 // 19p13.1-p12 // 7644 /// ENST0000	ZNF91	NM_003430	-1.41207
8782	7943580	NM_003478 // CUL5 // cullin 5 // 11q22-q23 // 8065 /// ENST00000299351 // CUL5 /	CUL5	NM_003478	-1.4544
14737	8003298	NM_003486 // SLC7A5 // solute carrier family 7 (cationic amino acid transporter,	SLC7A5	NM_003486	1.79287
4944	7905079	NM_003516 // HIST2H2AA3 // histone cluster 2, H2aa3 // 1q21.2 // 8337 /// NM_001	HIST2H2AA3	NM_003516	-1.49658
6373	7919619	NM_003516 // HIST2H2AA3 // histone cluster 2, H2aa3 // 1q21.2 // 8337 /// NM_001	HIST2H2AA3	NM_003516	-1.49658
4946	7905088	NM_003517 // HIST2H2AC // histone cluster 2, H2ac // 1q21-q23 // 8338 /// ENST00	HIST2H2AC	NM_003517	-1.51365
26213	8117395	NM_003522 // HIST1H2BF // histone cluster 1, H2bf // 6p21.3 // 8343 /// BC056264	HIST1H2BF	NM_003522	-1.53401
26951	8124406	NM_003526 // HIST1H2BC // histone cluster 1, H2bc // 6p21.3 // 8347 /// BC105595	HIST1H2BC	NM_003526	-1.6956
6376	7919637	NM_003528 // HIST2H2BE // histone cluster 2, H2be // 1q21-q23 // 8349 /// ENST00	HIST2H2BE	NM_003528	-1.50662
26204	8117330	NM_003529 // HIST1H3A // histone cluster 1, H3a // 6p21.3 // 8350 /// BC066245 /	HIST1H3A	NM_003529	-2.43564
26953	8124416	NM_003530 // HIST1H3D // histone cluster 1, H3d // 6p21.3 // 8351 /// NM_021065	HIST1H3D	NM_003530	-1.48204
26978	8124531	NM_003533 // HIST1H3I // histone cluster 1, H3i // 6p22-p21.3 // 8354 /// BC0668	HIST1H3I	NM_003533	-2.35946
26946	8124388	NM_003537 // HIST1H3B // histone cluster 1, H3b // 6p21.3 // 8358 /// BC099630 /	HIST1H3B	NM_003537	-1.60949
26975	8124521	NM_003541 // HIST1H4K // histone cluster 1, H4k // 6p22-p21.3 // 8362 /// NM_021	HIST1H4K	NM_003541	-1.65993
26208	8117368	NM_003542 // HIST1H4C // histone cluster 1, H4c // 6p21.3 // 8364 /// BC130558 /	HIST1H4C	NM_003542	-2.01572
26945	8124385	NM_003544 // HIST1H4B // histone cluster 1, H4b // 6p21.3 // 8366 /// BC069467 /	HIST1H4B	NM_003544	-1.60458
26214	8117402	NM_003545 // HIST1H4E // histone cluster 1, H4e // 6p21.3 // 8367 /// CR542180 /	HIST1H4E	NM_003545	-1.76113
22964	8085914	NM_003615 // SLC4A7 // solute carrier family 4, sodium bicarbonate cotransporter	SLC4A7	NM_003615	-1.52153
19578	8051707	NM_003618 // MAP4K3 // mitogen-activated protein kinase kinase kinase kinase 3 /	MAP4K3	NM_003618	-1.5486
19123	8046604	NM_003659 // AGPS // alkylglycerone phosphate synthase // 2q31.2 // 8540 /// ENS	AGPS	NM_003659	-1.43161
5865	7914563	NM_003680 // YARS // tyrosyl-tRNA synthetase // 1p35.1 // 8565 /// ENST000003734	YARS	NM_003680	-1.41247
24274	8099051	NM_003703 // NOP14 // NOP14 nucleolar protein homolog (yeast) // 4p16.3 // 8602	NOP14	NM_003703	-1.48991
16008	8016414	NM_003726 // SKAP1 // src kinase associated phosphoprotein 1 // 17q21.32 // 8631	SKAP1	NM_003726	-1.78087
17757	8033899	NM_003755 // EIF3G // eukaryotic translation initiation factor 3, subunit G // 1	EIF3G	NM_003755	-1.47384
18732	8043197	NM_003761 // VAMP8 // vesicle-associated membrane protein 8 (endobrevin) // 2p12	VAMP8	NM_003761	-1.62085
23544	8092169	NM_003810 // TNFSF10 // tumor necrosis factor (ligand) superfamily, member 10 //	TNFSF10	NM_003810	-1.433
29340	8147206	NM_003821 // RIPK2 // receptor-interacting serine-threonine kinase 2 // 8q21 //	RIPK2	NM_003821	-1.42082
23187	8088664	NM_003848 // SUCLG2 // succinate-CoA ligase, GDP-forming, beta subunit // 3p14.1	SUCLG2	NM_003848	-1.55337
18835	8044035	NM_003855 // IL18R1 // interleukin 18 receptor 1 // 2q12 // 8809 /// ENST0000040	IL18R1	NM_003855	1.52256
24689	8102950	NM_003866 // INPP4B // inositol polyphosphate-4-phosphatase, type II, 105kDa //	INPP4B	NM_003866	-1.55431
6567	7921637	NM_003874 // CD84 // CD84 molecule // 1q24 // 8832 /// ENST00000368054 // CD84 /	CD84	NM_003874	-1.59543
23662	8093304	NM_003965 // CCRL2 // chemokine (C-C motif) receptor-like 2 // 3p21 // 9034 ///	CCRL2	NM_003965	-1.69197
22328	8079407	NM_003965 // CCRL2 // chemokine (C-C motif) receptor-like 2 // 3p21 // 9034 ///	CCRL2	NM_003965	-1.61425
22281	8078984	NM_003973 // RPL14 // ribosomal protein L14 // 3p22-p21.2 // 9045 /// NM_0010349	RPL14	NM_003973	-1.45023
29632	8149638	NM_003974 // DOK2 // docking protein 2, 56kDa // 8p21.3 // 9046 /// ENST00000276	DOK2	NM_003974	-1.44793
24004	8096635	NM_003998 // NFKB1 // nuclear factor of kappa light polypeptide gene enhancer in	NFKB1	NM_003998	1.41964
9532	7950473	NM_004041 // ARRB1 // arrestin, beta 1 // 11q13 // 408 /// NM_020251 // ARRB1 //	ARRB1	NM_004041	-1.49083
19265	8048120	NM_004044 // ATIC // 5-aminoimidazole-4-carboxamide ribonucleotide formyltransfe	ATIC	NM_004044	-1.54071
11976	7975224	NM_004094 // EIF2S1 // eukaryotic translation initiation factor 2, subunit 1 alp	EIF2S1	NM_004094	-1.49345
22690	8083272	NM_004130 // GYG1 // glycogenin 1 // 3q24-q25.1 // 2992 /// ENST00000345003 // G	GYG1	NM_004130	1.5954
12299	7978366	NM_004131 // GZMB // granzyme B (granzyme 2, cytotoxic T-lymphocyte-associated s	GZMB	NM_004131	-1.5156
26159	8116983	NM_004233 // CD83 // CD83 molecule // 6p23 // 9308 /// NM_001040280 // CD83 // C	CD83	NM_004233	-1.55356
13353	7988605	NM_004236 // COPS2 // COP9 constitutive photomorphogenic homolog subunit 2 (Arab	COPS2	NM_004236	-1.40713
27293	8127743	NM_004242 // HMGN3 // high mobility group nucleosomal binding domain 3 // 6q14.1	HMGN3	NM_004242	-1.57597
15974	8016099	NM_004247 // EFTUD2 // elongation factor Tu GTP binding domain containing 2 // 1	EFTUD2	NM_004247	-1.4278
26132	8116734	NM_004271 // LY86 // lymphocyte antigen 86 // 6p25.1 // 9450 /// ENST00000379953	LY86	NM_004271	-2.05985
32220	8173629	NM_004299 // ABCB7 // ATP-binding cassette, sub-family B (MDR/TAP), member 7 //	ABCB7	NM_004299	-1.44968
23801	8094743	NM_004310 // RHOH // ras homolog gene family, member H // 4p13 // 399 /// ENST00	RHOH	NM_004310	-1.43447
17884	8035304	NM_004335 // BST2 // bone marrow stromal cell antigen 2 // 19p13.2 // 684 /// EN	BST2	NM_004335	-1.4299
29922	8151993	NM_004374 // COX6C // cytochrome c oxidase subunit VIc // 8q22-q23 // 1345 /// E	COX6C	NM_004374	-1.67207
26266	8117696	NM_004375 // COX11 // COX11 homolog, cytochrome c oxidase assembly protein (yeas	COX11	NM_004375	-1.64735
25087	8106743	NM_004385 // VCAN // versican // 5q14.3 // 1462 /// NM_001126336 // VCAN // vers	VCAN	NM_004385	-1.84306
8785	7943690	NM_004398 // DDX10 // DEAD (Asp-Glu-Ala-Asp) box polypeptide 10 // 11q22-q23 //	DDX10	NM_004398	-1.41351
27969	8134384	NM_004411 // DYNC1I1 // dynein, cytoplasmic 1, intermediate chain 1 // 7q21.3-q2	DYNC1I1	NM_004411	1.40334
29641	8149720	NM_004430 // EGR3 // early growth response 3 // 8p23-p21 // 1960 /// ENST0000031	EGR3	NM_004430	-1.55874
6832	7924351	NM_004446 // EPRS // glutamyl-prolyl-tRNA synthetase // 1q41-q42 // 2058 /// ENS	EPRS	NM_004446	-1.70133
6455	7920317	NM_004515 // ILF2 // interleukin enhancer binding factor 2, 45kDa // 1q21.3 // 3	ILF2	NM_004515	-1.47778
30743	8160332	NM_004529 // MLLT3 // myeloid/lymphoid or mixed-lineage leukemia (trithorax homo	MLLT3	NM_004529	-1.52272
10953	7965048	NM_004537 // NAP1L1 // nucleosome assembly protein 1-like 1 // 12q21.2 // 4673 /	NAP1L1	NM_004537	-1.61103
8508	7940775	NM_004585 // RARRES3 // retinoic acid receptor responder (tazarotene induced) 3	RARRES3	NM_004585	-1.60852
27461	8129618	NM_004666 // VNN1 // vanin 1 // 6q23-q24 // 8876 /// ENST00000367928 // VNN1 //	VNN1	NM_004666	1.52235
7508	7931187	NM_004725 // BUB3 // budding uninhibited by benzimidazoles 3 homolog (yeast) //	BUB3	NM_004725	-1.49227
7409	7930008	NM_004741 // NOLC1 // nucleolar and coiled-body phosphoprotein 1 // 10q24.32 //	NOLC1	NM_004741	-1.4397
7602	7932227	NM_004808 // NMT2 // N-myristoyltransferase 2 // 10p13 // 9397 /// ENST000003781	NMT2	NM_004808	-1.4927
5848	7914334	NM_004814 // SNRNP40 // small nuclear ribonucleoprotein 40kDa (U5) // 1p35.2 //	SNRNP40	NM_004814	-1.46582
28716	8141295	NM_004889 // ATP5J2 // ATP synthase, H+ transporting, mitochondrial F0 complex,	ATP5J2	NM_004889	-1.42844
5529	7911178	NM_004895 // NLRP3 // NLR family, pyrin domain containing 3 // 1q44 // 114548 //	NLRP3	NM_004895	1.48979
18451	8040386	NM_004939 // DDX1 // DEAD (Asp-Glu-Ala-Asp) box polypeptide 1 // 2p24 // 1653 //	DDX1	NM_004939	-1.46485
11689	7972557	NM_004951 // GPR183 // G protein-coupled receptor 183 // 13q32.3 // 1880 /// ENS	GPR183	NM_004951	-1.76953
7903	7935027	NM_004969 // IDE // insulin-degrading enzyme // 10q23-q25 // 3416 /// ENST000002	IDE	NM_004969	-1.4046
28846	8142663	NM_005000 // NDUFA5 // NADH dehydrogenase (ubiquinone) 1 alpha subcomplex, 5, 13	NDUFA5	NM_005000	-1.45814
29378	8147654	NM_005034 // POLR2K // polymerase (RNA) II (DNA directed) polypeptide K, 7.0kDa	POLR2K	NM_005034	-1.51704
7810	7934161	NM_005041 // PRF1 // perforin 1 (pore forming protein) // 10q22 // 5551 /// NM_0	PRF1	NM_005041	-1.77044
27202	8126784	NM_005084 // PLA2G7 // phospholipase A2, group VII (platelet-activating factor a	PLA2G7	NM_005084	-1.59407
4440	7899957	NM_005095 // ZMYM4 // zinc finger, MYM-type 4 // 1p32-p34 // 9202 /// ENST000003	ZMYM4	NM_005095	-1.42416
22215	8078272	NM_005126 // NR1D2 // nuclear receptor subfamily 1, group D, member 2 // 3p24.2	NR1D2	NM_005126	-1.54719
16556	8021924	NM_005131 // THOC1 // THO complex 1 // 18p11.32 // 9984 /// ENST00000261600 // T	THOC1	NM_005131	-1.45229
23941	8095986	NM_005139 // ANXA3 // annexin A3 // 4q13-q22 // 306 /// ENST00000264908 // ANXA3	ANXA3	NM_005139	1.55474
14181	7997633	NM_005153 // USP10 // ubiquitin specific peptidase 10 // 16q24.1 // 9100 /// ENS	USP10	NM_005153	-1.40853
10701	7962312	NM_005164 // ABCD2 // ATP-binding cassette, sub-family D (ALD), member 2 // 12q1	ABCD2	NM_005164	-1.48646
7067	7926609	NM_005180 // BMI1 // BMI1 polycomb ring finger oncogene // 10p11.23 // 648 /// E	BMI1	NM_005180	-1.79761
27352	8128429	NM_005190 // CCNC // cyclin C // 6q21 // 892 /// NM_001013399 // CCNC // cyclin	CCNC	NM_005190	-1.59942
25958	8115076	NM_005211 // CSF1R // colony stimulating factor 1 receptor // 5q33-q35 // 1436 /	CSF1R	NM_005211	-1.55352
29539	8149116	NM_005217 // DEFA3 // defensin, alpha 3, neutrophil-specific // 8pter-p23.3 // 1	DEFA3	NM_005217	-1.42532
29541	8149126	NM_005217 // DEFA3 // defensin, alpha 3, neutrophil-specific // 8pter-p23.3 // 1	DEFA3	NM_005217	-1.42532
29543	8149137	NM_005217 // DEFA3 // defensin, alpha 3, neutrophil-specific // 8pter-p23.3 // 1	DEFA3	NM_005217	-1.42532
12029	7975779	NM_005252 // FOS // v-fos FBJ murine osteosarcoma viral oncogene homolog // 14q2	FOS	NM_005252	-1.65638
26949	8124397	NM_005319 // HIST1H1C // histone cluster 1, H1c // 6p21.3 // 3006 /// ENST000003	HIST1H1C	NM_005319	-1.44196
26210	8117377	NM_005321 // HIST1H1E // histone cluster 1, H1e // 6p21.3 // 3008 /// ENST000003	HIST1H1E	NM_005321	-1.88524
26977	8124527	NM_005322 // HIST1H1B // histone cluster 1, H1b // 6p22-p21.3 // 3009 /// ENST00	HIST1H1B	NM_005322	-1.43067
20323	8059689	NM_005381 // NCL // nucleolin // 2q12-qter // 4691 /// ENST00000322723 // NCL //	NCL	NM_005381	-1.4216
7771	7933760	NM_005436 // CCDC6 // coiled-coil domain containing 6 // 10q21 // 8030 /// ENST0	CCDC6	NM_005436	-2.01569
6789	7923917	NM_005449 // FAIM3 // Fas apoptotic inhibitory molecule 3 // 1q32.1 // 9214 ///	FAIM3	NM_005449	-1.74938
20989	8066266	NM_005461 // MAFB // v-maf musculoaponeurotic fibrosarcoma oncogene homolog B (a	MAFB	NM_005461	-1.42061
22736	8083709	NM_005496 // SMC4 // structural maintenance of chromosomes 4 // 3q26.1 // 10051	SMC4	NM_005496	-1.40873
17146	8027650	NM_005499 // UBA2 // ubiquitin-like modifier activating enzyme 2 // 19q12 // 100	UBA2	NM_005499	-1.41747
12750	7982187	NM_005503 // APBA2 // amyloid beta (A4) precursor protein-binding, family A, mem	APBA2	NM_005503	-1.424
10658	7961829	NM_005504 // BCAT1 // branched chain aminotransferase 1, cytosolic // 12p12.1 //	BCAT1	NM_005504	1.49458
24506	8101158	NM_005506 // SCARB2 // scavenger receptor class B, member 2 // 4q21.1 // 950 ///	SCARB2	NM_005506	-1.43968
13041	7985134	NM_005530 // IDH3A // isocitrate dehydrogenase 3 (NAD+) alpha // 15q25.1-q25.2 /	IDH3A	NM_005530	-1.65869
25360	8109507	NM_005546 // ITK // IL2-inducible T-cell kinase // 5q31-q32 // 3702 /// ENST0000	ITK	NM_005546	-2.24226
16734	8023561	NM_005570 // LMAN1 // lectin, mannose-binding, 1 // 18q21.3-q22 // 3998 /// ENST	LMAN1	NM_005570	-1.90826
25654	8112428	NM_005582 // CD180 // CD180 molecule // 5q12 // 4064 /// ENST00000256447 // CD18	CD180	NM_005582	-1.41812
18261	8038809	NM_005601 // NKG7 // natural killer cell group 7 sequence // 19q13.33 // 4818 //	NKG7	NM_005601	-2.0704
29128	8145136	NM_005605 // PPP3CC // protein phosphatase 3 (formerly 2B), catalytic subunit, g	PPP3CC	NM_005605	-1.75647
11769	7973101	NM_005615 // RNASE6 // ribonuclease, RNase A family, k6 // 14q11.2 // 6039 /// E	RNASE6	NM_005615	-1.57053
19576	8051670	NM_005633 // SOS1 // son of sevenless homolog 1 (Drosophila) // 2p22-p21 // 6654	SOS1	NM_005633	-1.42661
6910	7925130	NM_005646 // TARBP1 // TAR (HIV-1) RNA binding protein 1 // 1q42.3 // 6894 /// E	TARBP1	NM_005646	-1.52588
18427	8040173	NM_005680 // TAF1B // TATA box binding protein (TBP)-associated factor, RNA poly	TAF1B	NM_005680	-1.58206
20292	8059319	NM_005687 // FARSB // phenylalanyl-tRNA synthetase, beta subunit // 2q36.1 // 10	FARSB	NM_005687	-1.50729
25209	8107942	NM_005732 // RAD50 // RAD50 homolog (S. cerevisiae) // 5q31 // 10111 /// NM_1334	RAD50	NM_005732	-1.51677
20343	8059854	NM_005737 // ARL4C // ADP-ribosylation factor-like 4C // 2q37.1 // 10123 /// ENS	ARL4C	NM_005737	-1.4408
13266	7987405	NM_005739 // RASGRP1 // RAS guanyl releasing protein 1 (calcium and DAG-regulate	RASGRP1	NM_005739	-1.67605
19461	8050278	NM_005742 // PDIA6 // protein disulfide isomerase family A, member 6 // 2p25.1 /	PDIA6	NM_005742	-1.44338
16050	8016739	NM_005749 // TOB1 // transducer of ERBB2, 1 // 17q21 // 10140 /// ENST0000026895	TOB1	NM_005749	-1.46194
11584	7971565	NM_005767 // P2RY5 // purinergic receptor P2Y, G-protein coupled, 5 // 13q14 //	P2RY5	NM_005767	-1.58134
19076	8046124	NM_005771 // DHRS9 // dehydrogenase/reductase (SDR family) member 9 // 2q31.1 //	DHRS9	NM_005771	-1.50491
18668	8042588	NM_005791 // MPHOSPH10 // M-phase phosphoprotein 10 (U3 small nucleolar ribonucl	MPHOSPH10	NM_005791	-1.4307
11256	7968333	NM_005800 // USPL1 // ubiquitin specific peptidase like 1 // 13q12-q14 // 10208	USPL1	NM_005800	-1.49018
9891	7953835	NM_005810 // KLRG1 // killer cell lectin-like receptor subfamily G, member 1 //	KLRG1	NM_005810	-1.91978
6675	7922669	NM_005819 // STX6 // syntaxin 6 // 1q25.3 // 10228 /// ENST00000258301 // STX6 /	STX6	NM_005819	1.51216
12966	7984364	NM_005902 // SMAD3 // SMAD family member 3 // 15q22.33 // 4088 /// NM_001145102	SMAD3	NM_005902	-1.48801
26823	8123274	NM_005922 // MAP3K4 // mitogen-activated protein kinase kinase kinase 4 // 6q26	MAP3K4	NM_005922	-1.43379
14016	7995783	NM_005953 // MT2A // metallothionein 2A // 16q13 // 4502 /// ENST00000245185 //	MT2A	NM_005953	-1.95625
25396	8109821	NM_006013 // RPL10 // ribosomal protein L10 // Xq28 // 6134 /// ENST00000406022	RPL10	NM_006013	-1.63137
19597	8051928	NM_006036 // PREPL // prolyl endopeptidase-like // 2p21 // 9581 /// NM_001042385	PREPL	NM_006036	-1.47797
21069	8067055	NM_006045 // ATP9A // ATPase, class II, type 9A // 20q13.2 // 10079 /// ENST0000	ATP9A	NM_006045	1.46526
20239	8058614	NM_006055 // LANCL1 // LanC lantibiotic synthetase component C-like 1 (bacterial	LANCL1	NM_006055	-1.52491
8175	7938035	NM_006074 // TRIM22 // tripartite motif-containing 22 // 11p15 // 10346 /// ENST	TRIM22	NM_006074	-1.41988
26097	8116520	NM_006098 // GNB2L1 // guanine nucleotide binding protein (G protein), beta poly	GNB2L1	NM_006098	-1.70763
32846	8178884	NM_006120 // HLA-DMA // major histocompatibility complex, class II, DM alpha //	HLA-DMA	NM_006120	-1.823
32968	8180086	NM_006120 // HLA-DMA // major histocompatibility complex, class II, DM alpha //	HLA-DMA	NM_006120	-1.823
27083	8125537	NM_006120 // HLA-DMA // major histocompatibility complex, class II, DM alpha //	HLA-DMA	NM_006120	-1.78203
19222	8047677	NM_006139 // CD28 // CD28 molecule // 2q33 // 940 /// ENST00000324106 // CD28 //	CD28	NM_006139	-1.56648
24960	8105340	NM_006144 // GZMA // granzyme A (granzyme 1, cytotoxic T-lymphocyte-associated s	GZMA	NM_006144	-2.33357
10715	7962455	NM_006159 // NELL2 // NEL-like 2 (chicken) // 12q13.11-q13.12 // 4753 /// NM_001	NELL2	NM_006159	-1.79336
20031	8055952	NM_006186 // NR4A2 // nuclear receptor subfamily 4, group A, member 2 // 2q22-q2	NR4A2	NM_006186	-1.40496
10371	7958895	NM_006187 // OAS3 // 2'-5'-oligoadenylate synthetase 3, 100kDa // 12q24.2 // 494	OAS3	NM_006187	-1.69508
10133	7956152	NM_006191 // PA2G4 // proliferation-associated 2G4, 38kDa // 12q13.2 // 5036 ///	PA2G4	NM_006191	-1.48497
11951	7974835	NM_006255 // PRKCH // protein kinase C, eta // 14q22-q23 // 5583 /// ENST0000033	PRKCH	NM_006255	-1.78348
7575	7931930	NM_006257 // PRKCQ // protein kinase C, theta // 10p15 // 5588 /// ENST000002631	PRKCQ	NM_006257	-1.6794
8931	7945110	NM_006278 // ST3GAL4 // ST3 beta-galactoside alpha-2,3-sialyltransferase 4 // 11	ST3GAL4	NM_006278	1.40692
28697	8141133	NM_006304 // SHFM1 // split hand/foot malformation (ectrodactyly) type 1 // 7q21	SHFM1	NM_006304	-1.57045
26297	8117888	NM_006325 // RAN // RAN, member RAS oncogene family // 12q24.3 // 5901 /// ENST0	RAN	NM_006325	-1.6176
7753	7933582	NM_006327 // TIMM23 // translocase of inner mitochondrial membrane 23 homolog (y	TIMM23	NM_006327	-1.40338
4495	7900576	NM_006347 // PPIH // peptidylprolyl isomerase H (cyclophilin H) // 1p34.1 // 104	PPIH	NM_006347	-1.51337
8300	7939137	NM_006360 // EIF3M // eukaryotic translation initiation factor 3, subunit M // 1	EIF3M	NM_006360	-1.77067
7328	7929116	NM_006413 // RPP30 // ribonuclease P/MRP 30kDa subunit // 10q23.31 // 10556 ///	RPP30	NM_006413	-1.43562
26576	8121031	NM_006416 // SLC35A1 // solute carrier family 35 (CMP-sialic acid transporter),	SLC35A1	NM_006416	-1.42977
4682	7902553	NM_006417 // IFI44 // interferon-induced protein 44 // 1p31.1 // 10561 /// ENST0	IFI44	NM_006417	-2.10554
20672	8063242	NM_006420 // ARFGEF2 // ADP-ribosylation factor guanine nucleotide-exchange fact	ARFGEF2	NM_006420	-1.45989
10212	7957052	NM_006431 // CCT2 // chaperonin containing TCP1, subunit 2 (beta) // 12q15 // 10	CCT2	NM_006431	-1.47747
25599	8111974	NM_006451 // PAIP1 // poly(A) binding protein interacting protein 1 // 5p12 // 1	PAIP1	NM_006451	-1.4148
22008	8075956	NM_006498 // LGALS2 // lectin, galactoside-binding, soluble, 2 // 22q12-q13|22q1	LGALS2	NM_006498	-1.43441
16755	8023757	NM_006566 // CD226 // CD226 molecule // 18q22.3 // 10666 /// ENST00000280200 //	CD226	NM_006566	-1.99738
31484	8167305	NM_006579 // EBP // emopamil binding protein (sterol isomerase) // Xp11.23-p11.2	EBP	NM_006579	-1.42728
21347	8069753	NM_006585 // CCT8 // chaperonin containing TCP1, subunit 8 (theta) // 21q22.11 /	CCT8	NM_006585	-1.46716
24391	8100154	NM_006587 // CORIN // corin, serine peptidase // 4p13-p12 // 10699 /// ENST00000	CORIN	NM_006587	1.42921
9734	7952325	NM_006597 // HSPA8 // heat shock 70kDa protein 8 // 11q24.1 // 3312 /// NM_15320	HSPA8	NM_006597	-1.55561
6995	7925792	NM_006624 // ZMYND11 // zinc finger, MYND domain containing 11 // 10p14 // 10771	ZMYND11	NM_006624	-1.44221
18404	8039947	NM_006625 // FUSIP1 // FUS interacting protein (serine/arginine-rich) 1 // 1p36.	FUSIP1	NM_006625	-1.43642
5782	7913712	NM_006625 // FUSIP1 // FUS interacting protein (serine/arginine-rich) 1 // 1p36.	FUSIP1	NM_006625	-1.40792
32228	8173745	NM_006639 // CYSLTR1 // cysteinyl leukotriene receptor 1 // Xq13.2-q21.1 // 1080	CYSLTR1	NM_006639	-1.53727
25308	8108954	NM_006706 // TCERG1 // transcription elongation regulator 1 // 5q31 // 10915 ///	TCERG1	NM_006706	-1.68155
27134	8126135	NM_006708 // GLO1 // glyoxalase I // 6p21.3-p21.1 // 2739 /// ENST00000373365 //	GLO1	NM_006708	-1.6715
24707	8103106	NM_006726 // LRBA // LPS-responsive vesicle trafficking, beach and anchor contai	LRBA	NM_006726	-1.59586
17333	8029693	NM_006732 // FOSB // FBJ murine osteosarcoma viral oncogene homolog B // 19q13.3	FOSB	NM_006732	-1.49867
31778	8169683	NM_006777 // ZBTB33 // zinc finger and BTB domain containing 33 // Xq23 // 10009	ZBTB33	NM_006777	-1.42197
31345	8166015	NM_006800 // MSL3 // male-specific lethal 3 homolog (Drosophila) // Xp22.3 // 10	MSL3	NM_006800	1.48328
4681	7902541	NM_006820 // IFI44L // interferon-induced protein 44-like // 1p31.1 // 10964 ///	IFI44L	NM_006820	-2.24216
27356	8128472	NM_006828 // ASCC3 // activating signal cointegrator 1 complex subunit 3 // 6q16	ASCC3	NM_006828	-1.58819
10275	7957633	NM_006838 // METAP2 // methionyl aminopeptidase 2 // 12q22 // 10988 /// ENST0000	METAP2	NM_006838	-1.58467
16401	8020411	NM_006938 // SNRPD1 // small nuclear ribonucleoprotein D1 polypeptide 16kDa // 1	SNRPD1	NM_006938	-1.46488
23853	8095230	NM_006947 // SRP72 // signal recognition particle 72kDa // 4q11 // 6731 /// ENST	SRP72	NM_006947	-1.51692
26224	8117476	NM_006994 // BTN3A3 // butyrophilin, subfamily 3, member A3 // 6p21.3 // 10384 /	BTN3A3	NM_006994	-1.56474
14568	8001496	NM_007006 // NUDT21 // nudix (nucleoside diphosphate linked moiety X)-type motif	NUDT21	NM_007006	-1.43649
15819	8014574	NM_007010 // DDX52 // DEAD (Asp-Glu-Ala-Asp) box polypeptide 52 // 17q21.1 // 11	DDX52	NM_007010	-1.44647
29337	8147156	NM_007013 // WWP1 // WW domain containing E3 ubiquitin protein ligase 1 // 8q21	WWP1	NM_007013	-1.51234
30494	8157534	NM_007018 // CEP110 // centrosomal protein 110kDa // 9q33-q34 // 11064 /// ENST0	CEP110	NM_007018	-1.43961
10949	7965022	NM_007043 // KRR1 // KRR1, small subunit (SSU) processome component, homolog (ye	KRR1	NM_007043	-1.51268
10333	7958379	NM_007062 // PWP1 // PWP1 homolog (S. cerevisiae) // 12q23.3 // 11137 /// ENST00	PWP1	NM_007062	-1.53865
26390	8118974	NM_007104 // RPL10A // ribosomal protein L10a // 6p21.3-p21.2 // 4736 /// ENST00	RPL10A	NM_007104	-1.56842
23488	8091648	NM_007107 // SSR3 // signal sequence receptor, gamma (translocon-associated prot	SSR3	NM_007107	-1.50193
17194	8028186	NM_007145 // ZNF146 // zinc finger protein 146 // 19q13.1 // 7705 /// NM_0010996	ZNF146	NM_007145	-1.46335
10195	7956878	NM_007199 // IRAK3 // interleukin-1 receptor-associated kinase 3 // 12q14.3 // 1	IRAK3	NM_007199	1.41424
6840	7924450	NM_007207 // DUSP10 // dual specificity phosphatase 10 // 1q41 // 11221 /// NM_1	DUSP10	NM_007207	-1.53853
23394	8090678	NM_007208 // MRPL3 // mitochondrial ribosomal protein L3 // 3q21-q23 // 11222 //	MRPL3	NM_007208	-1.49266
31151	8164100	NM_007209 // RPL35 // ribosomal protein L35 // 9q34.1 // 11224 /// ENST000003484	RPL35	NM_007209	-2.04674
16129	8017621	NM_007215 // POLG2 // polymerase (DNA directed), gamma 2, accessory subunit // 1	POLG2	NM_007215	-1.48093
11637	7972003	NM_007249 // KLF12 // Kruppel-like factor 12 // 13q22 // 11278 /// ENST000003531	KLF12	NM_007249	-1.94793
4948	7905099	NM_007259 // VPS45 // vacuolar protein sorting 45 homolog (S. cerevisiae) // 1q2	VPS45	NM_007259	-1.67609
12896	7983679	NM_007347 // AP4E1 // adaptor-related protein complex 4, epsilon 1 subunit // 15	AP4E1	NM_007347	-1.41717
26478	8119993	NM_007355 // HSP90AB1 // heat shock protein 90kDa alpha (cytosolic), class B mem	HSP90AB1	NM_007355	-1.76192
10583	7961151	NM_007360 // KLRK1 // killer cell lectin-like receptor subfamily K, member 1 //	KLRK1	NM_007360	-2.55516
14993	8005809	NM_009587 // LGALS9 // lectin, galactoside-binding, soluble, 9 // 17q11.1 // 396	LGALS9	NM_009587	-1.48269
9989	7954752	NM_012062 // DNM1L // dynamin 1-like // 12p11.21 // 10059 /// NM_012063 // DNM1L	DNM1L	NM_012062	-1.40828
20169	8057933	NM_012086 // GTF3C3 // general transcription factor IIIC, polypeptide 3, 102kDa	GTF3C3	NM_012086	-1.51566
10830	7963750	NM_012117 // CBX5 // chromobox homolog 5 (HP1 alpha homolog, Drosophila) // 12q1	CBX5	NM_012117	-1.58442
26489	8120102	NM_012120 // CD2AP // CD2-associated protein // 6p12 // 23607 /// ENST0000035931	CD2AP	NM_012120	-1.70604
16938	8025697	NM_012218 // ILF3 // interleukin enhancer binding factor 3, 90kDa // 19p13.2 //	ILF3	NM_012218	-1.47063
28824	8142452	NM_012252 // TFEC // transcription factor EC // 7q31.2 // 22797 /// NM_001018058	TFEC	NM_012252	-1.65915
25530	8111153	NM_012334 // MYO10 // myosin X // 5p15.1-p14.3 // 4651 /// ENST00000274203 // MY	MYO10	NM_012334	1.4051
21068	8067040	NM_012340 // NFATC2 // nuclear factor of activated T-cells, cytoplasmic, calcine	NFATC2	NM_012340	-1.51615
24942	8105153	NM_012343 // NNT // nicotinamide nucleotide transhydrogenase // 5p13.1-cen // 23	NNT	NM_012343	-1.40104
22114	8076998	NM_012401 // PLXNB2 // plexin B2 // 22q13.33 // 23654 /// ENST00000359337 // PLX	PLXNB2	NM_012401	-1.48997
7325	7929072	NM_012420 // IFIT5 // interferon-induced protein with tetratricopeptide repeats	IFIT5	NM_012420	-1.65114
17397	8030351	NM_012423 // RPL13A // ribosomal protein L13a // 19q13.3 // 23521 /// NR_026712	RPL13A	NM_012423	-1.69577
14127	7997099	NM_012426 // SF3B3 // splicing factor 3b, subunit 3, 130kDa // 16q22.1 // 23450	SF3B3	NM_012426	-1.52121
15848	8014891	NM_012481 // IKZF3 // IKAROS family zinc finger 3 (Aiolos) // 17q21 // 22806 ///	IKZF3	NM_012481	-1.81058
18736	8043236	NM_012483 // GNLY // granulysin // 2p11.2 // 10578 /// NM_006433 // GNLY // gran	GNLY	NM_012483	-1.76301
25548	8111286	NM_013235 // RNASEN // ribonuclease type III, nuclear // 5p13.3 // 29102 /// NM_	RNASEN	NM_013235	-1.40173
21769	8073799	NM_013236 // ATXN10 // ataxin 10 // 22q13.31 // 25814 /// ENST00000252934 // ATX	ATXN10	NM_013236	-1.41226
11293	7968872	NM_013238 // DNAJC15 // DnaJ (Hsp40) homolog, subfamily C, member 15 // 13q14.1	DNAJC15	NM_013238	-1.68128
26656	8121588	NM_013352 // DSE // dermatan sulfate epimerase // 6q22 // 29940 /// NM_001080976	DSE	NM_013352	1.82803
30984	8162313	NM_013417 // IARS // isoleucyl-tRNA synthetase // 9q21 // 3376 /// NM_002161 //	IARS	NM_013417	-1.63123
10584	7961166	NM_013431 // KLRC4 // killer cell lectin-like receptor subfamily C, member 4 //	KLRC4	NM_013431	-2.29245
4331	7898957	NM_013441 // RCAN3 // RCAN family member 3 // 1p35.3-p33 // 11123 /// ENST000003	RCAN3	NM_013441	-1.60786
29843	8151471	NM_014018 // MRPS28 // mitochondrial ribosomal protein S28 // 8q21.1-q21.2 // 28	MRPS28	NM_014018	-1.54019
10055	7955441	NM_014033 // METTL7A // methyltransferase like 7A // 12q13.13 // 25840 /// ENST0	METTL7A	NM_014033	-1.53661
26674	8121734	NM_014034 // ASF1A // ASF1 anti-silencing function 1 homolog A (S. cerevisiae) /	ASF1A	NM_014034	-1.4292
10260	7957540	NM_014050 // MRPL42 // mitochondrial ribosomal protein L42 // 12q22 // 28977 ///	MRPL42	NM_014050	-1.54325
13259	7987361	NM_014106 // ZNF770 // zinc finger protein 770 // 15q14 // 54989 /// ENST0000035	ZNF770	NM_014106	-1.44469
27344	8128322	NM_014165 // NDUFAF4 // NADH dehydrogenase (ubiquinone) 1 alpha subcomplex, asse	NDUFAF4	NM_014165	-1.56342
10967	7965200	NM_014167 // CCDC59 // coiled-coil domain containing 59 // 12q21.31 // 29080 ///	CCDC59	NM_014167	-1.42296
20084	8056716	NM_014168 // METTL5 // methyltransferase like 5 // 2q31.1 // 29081 /// ENST00000	METTL5	NM_014168	-1.6656
9204	7947531	NM_014186 // COMMD9 // COMM domain containing 9 // 11p13 // 29099 /// NM_0011016	COMMD9	NM_014186	-1.4156
8470	7940409	NM_014207 // CD5 // CD5 molecule // 11q13 // 921 /// ENST00000347785 // CD5 // C	CD5	NM_014207	-1.50427
16200	8018600	NM_014230 // SRP68 // signal recognition particle 68kDa // 17q25.1 // 6730 /// E	SRP68	NM_014230	-1.455
29140	8145293	NM_014265 // ADAM28 // ADAM metallopeptidase domain 28 // 8p21.2 // 10863 /// NM	ADAM28	NM_014265	-1.51226
17187	8028104	NM_014266 // HCST // hematopoietic cell signal transducer // 19q13.1 // 10870 //	HCST	NM_014266	-1.45331
12886	7983606	NM_014335 // EID1 // EP300 interacting inhibitor of differentiation 1 // 15q21.1	EID1	NM_014335	-1.43246
9241	7947934	NM_014342 // MTCH2 // mitochondrial carrier homolog 2 (C. elegans) // 11p11.2 //	MTCH2	NM_014342	-1.40056
11472	7970569	NM_014363 // SACS // spastic ataxia of Charlevoix-Saguenay (sacsin) // 13q12 //	SACS	NM_014363	-1.45884
28779	8141898	NM_014377 // DNAJC2 // DnaJ (Hsp40) homolog, subfamily C, member 2 // 7q22 // 27	DNAJC2	NM_014377	-1.46556
28104	8135876	NM_014390 // SND1 // staphylococcal nuclease and tudor domain containing 1 // 7q	SND1	NM_014390	-1.42795
25639	8112312	NM_014473 // DIMT1L // DIM1 dimethyladenosine transferase 1-like (S. cerevisiae)	DIMT1L	NM_014473	-1.42634
9560	7950743	NM_014488 // RAB30 // RAB30, member RAS oncogene family // 11q12-q14 // 27314 //	RAB30	NM_014488	-1.74556
31633	8168524	NM_014499 // P2RY10 // purinergic receptor P2Y, G-protein coupled, 10 // Xq21.1	P2RY10	NM_014499	-1.48097
27852	8133176	NM_014504 // RABGEF1 // RAB guanine nucleotide exchange factor (GEF) 1 // 7q11.2	RABGEF1	NM_014504	1.41402
21704	8073068	NM_014508 // APOBEC3C // apolipoprotein B mRNA editing enzyme, catalytic polypep	APOBEC3C	NM_014508	-1.49228
17503	8031293	NM_014511 // KIR2DL3 // killer cell immunoglobulin-like receptor, two domains, l	KIR2DL3	NM_014511	-1.54168
25752	8113157	NM_014639 // TTC37 // tetratricopeptide repeat domain 37 // 5q15 // 9652 /// ENS	TTC37	NM_014639	-1.82771
22529	8081503	NM_014648 // DZIP3 // DAZ interacting protein 3, zinc finger // 3q13.13 // 9666	DZIP3	NM_014648	-1.40771
27652	8131519	NM_014660 // PHF14 // PHD finger protein 14 // 7p21.3 // 9678 /// NM_001007157 /	PHF14	NM_014660	-1.47254
11853	7973924	NM_014672 // KIAA0391 // KIAA0391 // 14q13.2 // 9692 /// AB002389 // KIAA0391 //	KIAA0391	NM_014672	-1.44605
20302	8059413	NM_014689 // DOCK10 // dedicator of cytokinesis 10 // 2q36.2 // 55619 /// ENST00	DOCK10	NM_014689	-2.03353
29778	8150962	NM_014729 // TOX // thymocyte selection-associated high mobility group box // 8q	TOX	NM_014729	-1.7249
30001	8152764	NM_014751 // MTSS1 // metastasis suppressor 1 // 8p22 // 9788 /// ENST0000032506	MTSS1	NM_014751	-1.57437
7123	7927108	NM_014753 // BMS1 // BMS1 homolog, ribosome assembly protein (yeast) // 10q11.21	BMS1	NM_014753	-1.4972
28429	8138824	NM_014766 // SCRN1 // secernin 1 // 7p14.3-p14.1 // 9805 /// NM_001145513 // SCR	SCRN1	NM_014766	-1.41339
26931	8124240	NM_014809 // KIAA0319 // KIAA0319 // 6p22.3-p22.2 // 9856 /// ENST00000378214 //	KIAA0319	NM_014809	1.43021
4832	7904086	NM_014813 // LRIG2 // leucine-rich repeats and immunoglobulin-like domains 2 //	LRIG2	NM_014813	-1.42585
23249	8089128	NM_014820 // TOMM70A // translocase of outer mitochondrial membrane 70 homolog A	TOMM70A	NM_014820	-1.46601
12161	7976976	NM_014844 // TECPR2 // tectonin beta-propeller repeat containing 2 // 14q32.31 /	TECPR2	NM_014844	1.41248
30694	8159854	NM_014878 // KIAA0020 // KIAA0020 // 9p24.2 // 9933 /// ENST00000397885 // KIAA0	KIAA0020	NM_014878	-1.42443
23469	8091511	NM_014879 // P2RY14 // purinergic receptor P2Y, G-protein coupled, 14 // 3q24-q2	P2RY14	NM_014879	-1.52949
25044	8106271	NM_014886 // TINP1 // TGF beta-inducible nuclear protein 1 // 5q13.3 // 10412 //	TINP1	NM_014886	-1.73896
28836	8142540	NM_014888 // FAM3C // family with sequence similarity 3, member C // 7q31 // 104	FAM3C	NM_014888	-1.51158
31388	8166442	NM_014888 // FAM3C // family with sequence similarity 3, member C // 7q31 // 104	FAM3C	NM_014888	-1.48475
31015	8162631	NM_014930 // ZNF510 // zinc finger protein 510 // 9q22.33 // 22869 /// ENST00000	ZNF510	NM_014930	-1.46417
23539	8092095	NM_015028 // TNIK // TRAF2 and NCK interacting kinase // 3q26.2-q26.31 // 23043	TNIK	NM_015028	-1.4063
4190	7897561	NM_015074 // KIF1B // kinesin family member 1B // 1p36.2 // 23095 /// NM_183416	KIF1B	NM_015074	1.40847
25670	8112570	NM_015084 // MRPS27 // mitochondrial ribosomal protein S27 // 5q13.2 // 23107 //	MRPS27	NM_015084	-1.43454
11877	7974125	NM_015091 // FAM179B // family with sequence similarity 179, member B // 14q21.3	FAM179B	NM_015091	-1.42877
23194	8088745	NM_015123 // FRMD4B // FERM domain containing 4B // 3p14.1 // 23150 /// ENST0000	FRMD4B	NM_015123	1.65572
18524	8041149	NM_015131 // WDR43 // WD repeat domain 43 // 2p23.2 // 23160 /// ENST00000296126	WDR43	NM_015131	-1.65147
28157	8136401	NM_015135 // NUP205 // nucleoporin 205kDa // 7q33 // 23165 /// ENST00000285968 /	NUP205	NM_015135	-1.54504
22941	8085665	NM_015150 // RFTN1 // raftlin, lipid raft linker 1 // 3p24.3 // 23180 /// ENST00	RFTN1	NM_015150	-1.42273
4958	7905185	NM_015203 // RPRD2 // regulation of nuclear pre-mRNA domain containing 2 // 1q21	RPRD2	NM_015203	-1.40316
29200	8145922	NM_015214 // DDHD2 // DDHD domain containing 2 // 8p12 // 23259 /// ENST00000397	DDHD2	NM_015214	-1.58927
30400	8156575	NM_015251 // ATMIN // ATM interactor // 16q23.2 // 23300 /// ENST00000299575 //	ATMIN	NM_015251	-1.51121
10136	7956166	NM_015292 // FAM62A // family with sequence similarity 62 (C2 domain containing)	FAM62A	NM_015292	-1.54422
6040	7916443	NM_015306 // USP24 // ubiquitin specific peptidase 24 // 1p32.3 // 23358 /// ENS	USP24	NM_015306	-1.4554
4872	7904482	NM_015326 // SRGAP2 // SLIT-ROBO Rho GTPase activating protein 2 // 1q32.1 // 23	SRGAP2	NM_015326	-1.77585
4869	7904469	NM_015326 // SRGAP2 // SLIT-ROBO Rho GTPase activating protein 2 // 1q32.1 // 23	SRGAP2	NM_015326	-1.77671
5340	7909175	NM_015326 // SRGAP2 // SLIT-ROBO Rho GTPase activating protein 2 // 1q32.1 // 23	SRGAP2	NM_015326	-1.65823
24962	8105353	NM_015360 // SKIV2L2 // superkiller viralicidic activity 2-like 2 (S. cerevisiae	SKIV2L2	NM_015360	-1.44689
21758	8073645	NM_015380 // SAMM50 // sorting and assembly machinery component 50 homolog (S. c	SAMM50	NM_015380	-1.46197
15349	8009366	NM_015462 // NOL11 // nucleolar protein 11 // 17q24.2 // 25926 /// ENST000002532	NOL11	NM_015462	-1.56183
20971	8066117	NM_015474 // SAMHD1 // SAM domain and HD domain 1 // 20pter-q12 // 25939 /// ENS	SAMHD1	NM_015474	-1.92319
11800	7973414	NM_015514 // NGDN // neuroguidin, EIF4E binding protein // 14q11.2 // 25983 ///	NGDN	NM_015514	-1.46885
27300	8127787	NM_015525 // IBTK // inhibitor of Bruton agammaglobulinemia tyrosine kinase // 6	IBTK	NM_015525	-1.57194
19089	8046306	NM_015530 // GORASP2 // golgi reassembly stacking protein 2, 55kDa // 2q31.1-q31	GORASP2	NM_015530	-1.43313
6110	7917103	NM_015534 // ZZZ3 // zinc finger, ZZ-type containing 3 // 1p31.1 // 26009 /// EN	ZZZ3	NM_015534	-1.54198
19180	8047272	NM_015535 // LOC26010 // viral DNA polymerase-transactivated protein 6 // 2q33.1	LOC26010	NM_015535	-1.77217
25682	8112649	NM_015566 // FAM169A // family with sequence similarity 169, member A // 5q13.3	FAM169A	NM_015566	-1.65244
14374	7999520	NM_015659 // RSL1D1 // ribosomal L1 domain containing 1 // 16p13.13 // 26156 ///	RSL1D1	NM_015659	-1.85427
28262	8137250	NM_015660 // GIMAP2 // GTPase, IMAP family member 2 // 7q36.1 // 26157 /// ENST0	GIMAP2	NM_015660	-1.94099
13145	7986323	NM_015710 // GLTSCR2 // glioma tumor suppressor candidate region gene 2 // 19q13	GLTSCR2	NM_015710	-1.56606
17360	8029958	NM_015710 // GLTSCR2 // glioma tumor suppressor candidate region gene 2 // 19q13	GLTSCR2	NM_015710	-1.44183
18822	8043861	NM_015904 // EIF5B // eukaryotic translation initiation factor 5B // 2q11.2 // 9	EIF5B	NM_015904	-1.52506
19207	8047518	NM_015934 // NOP58 // NOP58 ribonucleoprotein homolog (yeast) // 2q33.1 // 51602	NOP58	NM_015934	-1.75247
10098	7955896	NM_016057 // COPZ1 // coatomer protein complex, subunit zeta 1 // 12q13.2-q13.3	COPZ1	NM_016057	-1.47099
9953	7954388	NM_016072 // GOLT1B // golgi transport 1 homolog B (S. cerevisiae) // 12p12.1 //	GOLT1B	NM_016072	-1.5688
15483	8010949	NM_016080 // GLOD4 // glyoxalase domain containing 4 // 17p13.3 // 51031 /// ENS	GLOD4	NM_016080	-1.47182
21691	8072946	NM_016091 // EIF3L // eukaryotic translation initiation factor 3, subunit L // 2	EIF3L	NM_016091	-1.51124
7326	7929078	NM_016195 // KIF20B // kinesin family member 20B // 10q23.31 // 9585 /// ENST000	KIF20B	NM_016195	-1.43771
25047	8106303	NM_016218 // POLK // polymerase (DNA directed) kappa // 5q13 // 51426 /// ENST00	POLK	NM_016218	-1.43917
11290	7968835	NM_016248 // AKAP11 // A kinase (PRKA) anchor protein 11 // 13q14.11 // 11215 //	AKAP11	NM_016248	-1.57904
20247	8058670	NM_016260 // IKZF2 // IKAROS family zinc finger 2 (Helios) // 2q34 // 22807 ///	IKZF2	NM_016260	-1.60142
24606	8102232	NM_016269 // LEF1 // lymphoid enhancer-binding factor 1 // 4q23-q25 // 51176 ///	LEF1	NM_016269	-2.2018
23978	8096361	NM_016323 // HERC5 // hect domain and RLD 5 // 4q22.1 // 51191 /// ENST000002643	HERC5	NM_016323	-1.51257
22780	8084035	NM_016331 // ZNF639 // zinc finger protein 639 // 3q26.32 // 51193 /// ENST00000	ZNF639	NM_016331	-1.45106
4912	7904930	NM_016334 // GPR89B // G protein-coupled receptor 89B // 1q21.1 // 51463 /// NM_	GPR89B	NM_016334	-1.45609
6319	7919251	NM_016334 // GPR89B // G protein-coupled receptor 89B // 1q21.1 // 51463 /// NM_	GPR89B	NM_016334	-1.45965
24980	8105545	NM_016338 // IPO11 // importin 11 // 5q12.1 // 51194 /// NM_001134779 // IPO11 /	IPO11	NM_016338	-1.47111
6570	7921677	NM_016382 // CD244 // CD244 molecule, natural killer cell receptor 2B4 // 1q23.3	CD244	NM_016382	-1.73712
22530	8081537	NM_016388 // TRAT1 // T cell receptor associated transmembrane adaptor 1 // 3q13	TRAT1	NM_016388	-1.82909
5117	7906662	NM_016406 // UFC1 // ubiquitin-fold modifier conjugating enzyme 1 // 1q23.3 // 5	UFC1	NM_016406	-1.62583
26144	8116859	NM_016462 // TMEM14C // transmembrane protein 14C // 6p24.2 // 51522 /// ENST000	TMEM14C	NM_016462	-1.40339
12455	7979906	NM_016468 // COX16 // COX16 cytochrome c oxidase assembly homolog (S. cerevisiae	COX16	NM_016468	-1.58894
9896	7953892	NM_016523 // KLRF1 // killer cell lectin-like receptor subfamily F, member 1 //	KLRF1	NM_016523	-2.09752
18009	8036406	NM_016536 // ZNF571 // zinc finger protein 571 // 19q13.12 // 51276 /// ENST0000	ZNF571	NM_016536	-1.40114
25685	8112668	NM_016591 // GCNT4 // glucosaminyl (N-acetyl) transferase 4, core 2 (beta-1,6-N-	GCNT4	NM_016591	-1.56782
24531	8101429	NM_016619 // PLAC8 // placenta-specific 8 // 4q21.22 // 51316 /// NM_001130716 /	PLAC8	NM_016619	-1.98014
10370	7958884	NM_016816 // OAS1 // 2',5'-oligoadenylate synthetase 1, 40/46kDa // 12q24.1 // 4	OAS1	NM_016816	-1.76359
21813	8074237	NM_017424 // CECR1 // cat eye syndrome chromosome region, candidate 1 // 22q11.2	CECR1	NM_017424	-2.02669
29310	8146914	NM_017489 // TERF1 // telomeric repeat binding factor (NIMA-interacting) 1 // 8q	TERF1	NM_017489	-1.40409
14825	8004184	NM_017523 // XAF1 // XIAP associated factor 1 // 17p13.2 // 54739 /// NM_199139	XAF1	NM_017523	-1.82529
8317	7939368	NM_017583 // TRIM44 // tripartite motif-containing 44 // 11p13 // 54765 /// ENST	TRIM44	NM_017583	-1.69166
10271	7957613	NM_017599 // VEZT // vezatin, adherens junctions transmembrane protein // 12q22	VEZT	NM_017599	-1.58381
24768	8103563	NM_017631 // DDX60 // DEAD (Asp-Glu-Ala-Asp) box polypeptide 60 // 4q32.3 // 556	DDX60	NM_017631	-1.78644
10700	7962274	NM_017641 // KIF21A // kinesin family member 21A // 12q12 // 55605 /// ENST00000	KIF21A	NM_017641	-1.41277
27781	8132843	NM_017645 // HAUS6 // HAUS augmin-like complex, subunit 6 // 9p22.1 // 54801 ///	HAUS6	NM_017645	-1.52411
30736	8160284	NM_017645 // HAUS6 // HAUS augmin-like complex, subunit 6 // 9p22.1 // 54801 ///	HAUS6	NM_017645	-1.40049
5930	7915261	NM_017646 // TRIT1 // tRNA isopentenyltransferase 1 // 1p35.3-p34.1 // 54802 ///	TRIT1	NM_017646	-1.46646
22544	8081710	NM_017699 // SIDT1 // SID1 transmembrane family, member 1 // 3q13.2 // 54847 ///	SIDT1	NM_017699	-1.57201
18542	8041360	NM_017735 // TTC27 // tetratricopeptide repeat domain 27 // 2p22.3 // 55622 ///	TTC27	NM_017735	-1.44775
19936	8055183	NM_017751 // SMPD4 // sphingomyelin phosphodiesterase 4, neutral membrane (neutr	SMPD4	NM_017751	-1.41109
11832	7973756	NM_017769 // G2E3 // G2/M-phase specific E3 ubiquitin ligase // 14q12 // 55632 /	G2E3	NM_017769	-1.42682
26180	8117140	NM_017774 // CDKAL1 // CDK5 regulatory subunit associated protein 1-like 1 // 6p	CDKAL1	NM_017774	-1.47419
7014	7925978	NM_017782 // C10orf18 // chromosome 10 open reading frame 18 // 10p15.1 // 54906	C10orf18	NM_017782	-1.43179
28883	8143028	NM_017812 // CHCHD3 // coiled-coil-helix-coiled-coil-helix domain containing 3 /	CHCHD3	NM_017812	-1.49482
29773	8150908	NM_017813 // IMPAD1 // inositol monophosphatase domain containing 1 // 8q12.1 //	IMPAD1	NM_017813	-1.40457
29772	8150906	NM_017813 // IMPAD1 // inositol monophosphatase domain containing 1 // 8q12.1 //	IMPAD1	NM_017813	-1.42032
24281	8099107	NM_017816 // LYAR // Ly1 antibody reactive homolog (mouse) // 4p16.2 // 55646 //	LYAR	NM_017816	-1.71137
16440	8020806	NM_017831 // RNF125 // ring finger protein 125 // 18q12.1 // 54941 /// ENST00000	RNF125	NM_017831	-1.60447
24023	8096808	NM_017918 // CCDC109B // coiled-coil domain containing 109B // 4q25 // 55013 ///	CCDC109B	NM_017918	-1.97828
24756	8103508	NM_017923 // MARCH1 // membrane-associated ring finger (C3HC4) 1 // 4q32.3 // 55	2010-03-01	NM_017923	-1.59775
30162	8154531	NM_017925 // DENND4C // DENN/MADD domain containing 4C // 9p22.1 // 55667 /// EN	DENND4C	NM_017925	-1.5539
24003	8096617	NM_017935 // BANK1 // B-cell scaffold protein with ankyrin repeats 1 // 4q24 //	BANK1	NM_017935	-1.73889
11919	7974473	NM_017943 // FBXO34 // F-box protein 34 // 14q22.3 // 55030 /// NM_152231 // FBX	FBXO34	NM_017943	1.4563
18738	8043251	NM_017952 // PTCD3 // Pentatricopeptide repeat domain 3 // 2p11.2 // 55037 /// E	PTCD3	NM_017952	-1.66141
6130	7917359	NM_017953 // ZNHIT6 // zinc finger, HIT type 6 // 1p22.3 // 54680 /// ENST000003	ZNHIT6	NM_017953	-1.7494
6928	7925364	NM_018072 // HEATR1 // HEAT repeat containing 1 // 1q43 // 55127 /// ENST0000036	HEATR1	NM_018072	-1.4244
29157	8145586	NM_018091 // ELP3 // elongation protein 3 homolog (S. cerevisiae) // 8p21.1 // 5	ELP3	NM_018091	-1.45676
24500	8101099	NM_018115 // SDAD1 // SDA1 domain containing 1 // 4q21.1 // 55153 /// ENST000003	SDAD1	NM_018115	-1.90615
7492	7930996	NM_018117 // BRWD2 // bromodomain and WD repeat domain containing 2 // 10q26 //	BRWD2	NM_018117	-1.63537
23798	8094719	NM_018177 // N4BP2 // NEDD4 binding protein 2 // 4p14 // 55728 /// ENST000003818	N4BP2	NM_018177	-1.52654
9928	7954104	NM_018179 // ATF7IP // activating transcription factor 7 interacting protein //	ATF7IP	NM_018179	-1.48565
28179	8136614	NM_018238 // AGK // acylglycerol kinase // 7q34 // 55750 /// ENST00000355413 //	AGK	NM_018238	-1.46914
6140	7917503	NM_018284 // GBP3 // guanylate binding protein 3 // 1p22.2 // 2635 /// ENST00000	GBP3	NM_018284	-1.58633
7042	7926334	NM_018324 // OLAH // oleoyl-ACP hydrolase // 10p13 // 55301 /// NM_001039702 //	OLAH	NM_018324	1.46235
28261	8137244	NM_018326 // GIMAP4 // GTPase, IMAP family member 4 // 7q36.1 // 55303 /// ENST0	GIMAP4	NM_018326	-1.47249
25762	8113286	NM_018343 // RIOK2 // RIO kinase 2 (yeast) // 5q15 // 55781 /// NM_001159749 //	RIOK2	NM_018343	-1.4047
12344	7978776	NM_018353 // C14orf106 // chromosome 14 open reading frame 106 // 14q21.3 // 553	C14orf106	NM_018353	-1.57265
31144	8164013	NM_018387 // STRBP // spermatid perinuclear RNA binding protein // 9q33.3 // 553	STRBP	NM_018387	-1.61359
32394	8175177	NM_018388 // MBNL3 // muscleblind-like 3 (Drosophila) // Xq26.2 // 55796 /// NM_	MBNL3	NM_018388	-1.41829
14386	7999608	NM_018427 // RRN3 // RRN3 RNA polymerase I transcription factor homolog (S. cere	RRN3	NM_018427	-1.56237
13897	7994565	NM_018427 // RRN3 // RRN3 RNA polymerase I transcription factor homolog (S. cere	RRN3	NM_018427	-1.46673
14427	8000200	NM_018427 // RRN3 // RRN3 RNA polymerase I transcription factor homolog (S. cere	RRN3	NM_018427	-1.46955
15774	8014081	NM_018428 // UTP6 // UTP6, small subunit (SSU) processome component, homolog (ye	UTP6	NM_018428	-1.42039
10199	7956910	NM_018448 // CAND1 // cullin-associated and neddylation-dissociated 1 // 12q14 /	CAND1	NM_018448	-1.45113
14639	8002249	NM_018667 // SMPD3 // sphingomyelin phosphodiesterase 3, neutral membrane (neutr	SMPD3	NM_018667	-1.43581
28386	8138489	NM_018719 // CDCA7L // cell division cycle associated 7-like // 7p15.3 // 55536	CDCA7L	NM_018719	-1.52863
28402	8138640	NM_018947 // CYCS // cytochrome c, somatic // 7p15.2 // 54205 /// ENST0000030578	CYCS	NM_018947	-2.02929
19135	8046759	NM_018981 // DNAJC10 // DnaJ (Hsp40) homolog, subfamily C, member 10 // 2q32.1 /	DNAJC10	NM_018981	-1.76013
11059	7966150	NM_018984 // SSH1 // slingshot homolog 1 (Drosophila) // 12q24.11 // 54434 /// E	SSH1	NM_018984	1.49063
4956	7905163	NM_018997 // MRPS21 // mitochondrial ribosomal protein S21 // 1q21 // 54460 ///	MRPS21	NM_018997	-1.50836
18874	8044473	NM_019014 // POLR1B // polymerase (RNA) I polypeptide B, 128kDa // 2q13 // 84172	POLR1B	NM_019014	-1.44254
28427	8138805	NM_019029 // CPVL // carboxypeptidase, vitellogenic-like // 7p15-p14 // 54504 //	CPVL	NM_019029	-1.7361
8295	7939102	NM_019040 // ELP4 // elongation protein 4 homolog (S. cerevisiae) // 11p13 // 26	ELP4	NM_019040	-1.49112
7308	7928909	NM_019054 // FAM35A // family with sequence similarity 35, member A // 10q23.2 /	FAM35A	NM_019054	-1.434
32771	8178193	NM_019111 // HLA-DRA // major histocompatibility complex, class II, DR alpha //	HLA-DRA	NM_019111	-1.92141
32906	8179481	NM_019111 // HLA-DRA // major histocompatibility complex, class II, DR alpha //	HLA-DRA	NM_019111	-1.88478
26352	8118548	NM_019111 // HLA-DRA // major histocompatibility complex, class II, DR alpha //	HLA-DRA	NM_019111	-1.8804
25936	8114861	NM_020117 // LARS // leucyl-tRNA synthetase // 5q32 // 51520 /// ENST00000394434	LARS	NM_020117	-1.62065
14705	8002987	NM_020188 // C16orf61 // chromosome 16 open reading frame 61 // 16q23.2 // 56942	C16orf61	NM_020188	-1.4717
22497	8081277	NM_020202 // NIT2 // nitrilase family, member 2 // 3q12.2 // 56954 /// ENST00000	NIT2	NM_020202	-1.42033
23939	8095894	NM_020236 // MRPL1 // mitochondrial ribosomal protein L1 // 4q21.1 // 65008 ///	MRPL1	NM_020236	-1.72746
10504	7960383	NM_020367 // PARP11 // poly (ADP-ribose) polymerase family, member 11 // 12p13.3	PARP11	NM_020367	-1.47223
10834	7963770	NM_020370 // GPR84 // G protein-coupled receptor 84 // 12q13.13 // 53831 /// ENS	GPR84	NM_020370	1.59298
11313	7969050	NM_020377 // CYSLTR2 // cysteinyl leukotriene receptor 2 // 13q14.12-q21.1 // 57	CYSLTR2	NM_020377	-1.58441
17287	8029280	NM_020406 // CD177 // CD177 molecule // 19q13.2 // 57126 /// ENST00000378009 //	CD177	NM_020406	2.04306
18107	8037298	NM_020406 // CD177 // CD177 molecule // 19q13.2 // 57126 /// ENST00000378009 //	CD177	NM_020406	2.66631
26045	8115895	NM_020444 // KIAA1191 // KIAA1191 // 5q35.2 // 57179 /// NM_001079684 // KIAA119	KIAA1191	NM_020444	-1.47773
5028	7905754	NM_020452 // ATP8B2 // ATPase, class I, type 8B, member 2 // 1q21.3 // 57198 ///	ATP8B2	NM_020452	-1.47316
14395	7999752	NM_020466 // LYRM2 // LYR motif containing 2 // 6q14.2-q16.1 // 57226 /// ENST00	LYRM2	NM_020466	-1.466
21940	8075316	NM_020530 // OSM // oncostatin M // 22q12.2 // 5008 /// ENST00000215781 // OSM /	OSM	NM_020530	-1.54317
20904	8065433	NM_020531 // C20orf3 // chromosome 20 open reading frame 3 // 20p11.22-p11.21 //	C20orf3	NM_020531	1.45244
23501	8091737	NM_020800 // IFT80 // intraflagellar transport 80 homolog (Chlamydomonas) // 3q2	IFT80	NM_020800	-1.43429
13415	7989387	NM_020821 // VPS13C // vacuolar protein sorting 13 homolog C (S. cerevisiae) //	VPS13C	NM_020821	-1.44921
24814	8103979	NM_020827 // KIAA1430 // KIAA1430 // 4q35.1 // 57587 /// BC030535 // KIAA1430 //	KIAA1430	NM_020827	-1.7438
20298	8059361	NM_020830 // WDFY1 // WD repeat and FYVE domain containing 1 // 2q36.1 // 57590	WDFY1	NM_020830	-1.42526
27916	8133770	NM_020879 // CCDC146 // coiled-coil domain containing 146 // 7q11.23 // 57639 //	CCDC146	NM_020879	-1.60147
9682	7951752	NM_020886 // USP28 // ubiquitin specific peptidase 28 // 11q23 // 57646 /// ENST	USP28	NM_020886	-1.61021
11880	7974166	NM_020937 // FANCM // Fanconi anemia, complementation group M // 14q21.3 // 5769	FANCM	NM_020937	-1.40577
17999	8036333	NM_020951 // ZNF529 // zinc finger protein 529 // 19q13.13 // 57711 /// NM_00114	ZNF529	NM_020951	-1.40059
28369	8138361	NM_021029 // RPL36A // ribosomal protein L36a // Xq22.1 // 6173 /// AY927233 //	RPL36A	NM_021029	-2.17359
31678	8168843	NM_021029 // RPL36A // ribosomal protein L36a // Xq22.1 // 6173 /// BC001781 //	RPL36A	NM_021029	-1.77754
9136	7946807	NM_021029 // RPL36A // ribosomal protein L36a // Xq22.1 // 6173 /// BC031015 //	RPL36A	NM_021029	-1.9157
11392	7969693	NM_021033 // RAP2A // RAP2A, member of RAS oncogene family // 13q34 // 5911 ///	RAP2A	NM_021033	-1.45862
26215	8117408	NM_021052 // HIST1H2AE // histone cluster 1, H2ae // 6p22.2-p21.1 // 3012 /// BC	HIST1H2AE	NM_021052	-1.5507
30094	8153920	NM_021061 // ZNF250 // zinc finger protein 250 // 8q24.3 // 58500 /// NM_0011096	ZNF250	NM_021061	1.40508
26211	8117382	NM_021063 // HIST1H2BD // histone cluster 1, H2bd // 6p21.3 // 3017 /// NM_13872	HIST1H2BD	NM_021063	-1.56872
18723	8043100	NM_021103 // TMSB10 // thymosin beta 10 // 2p11.2 // 9168 /// ENST00000233143 //	TMSB10	NM_021103	-1.64551
16508	8021470	NM_021127 // PMAIP1 // phorbol-12-myristate-13-acetate-induced protein 1 // 18q2	PMAIP1	NM_021127	-2.00076
7805	7934133	NM_021129 // PPA1 // pyrophosphatase (inorganic) 1 // 10q11.1-q24 // 5464 /// EN	PPA1	NM_021129	-1.55204
27621	8131292	NM_021163 // RBAK // RB-associated KRAB zinc finger // 7p22.1 // 57786 /// ENST0	RBAK	NM_021163	-1.43688
5113	7906613	NM_021181 // SLAMF7 // SLAM family member 7 // 1q23.1-q24.1 // 57823 /// ENST000	SLAMF7	NM_021181	-1.8352
8456	7940259	NM_021201 // MS4A7 // membrane-spanning 4-domains, subfamily A, member 7 // 11q1	MS4A7	NM_021201	-1.41066
22645	8082816	NM_021203 // SRPRB // signal recognition particle receptor, B subunit // 3q22.1	SRPRB	NM_021203	-1.4271
19553	8051396	NM_021209 // NLRC4 // NLR family, CARD domain containing 4 // 2p22-p21 // 58484	NLRC4	NM_021209	1.72318
7498	7931081	NM_021622 // PLEKHA1 // pleckstrin homology domain containing, family A (phospho	PLEKHA1	NM_021622	-1.94667
16427	8020684	NM_021624 // HRH4 // histamine receptor H4 // 18q11.2 // 59340 /// NM_001143828	HRH4	NM_021624	-1.62808
18448	8040365	NM_021643 // TRIB2 // tribbles homolog 2 (Drosophila) // 2p25.1-p24.3 // 28951 /	TRIB2	NM_021643	-1.48529
20420	8060675	NM_021873 // CDC25B // cell division cycle 25 homolog B (S. pombe) // 20p13 // 9	CDC25B	NM_021873	-1.43591
8440	7940153	NM_022074 // FAM111A // family with sequence similarity 111, member A // 11q12.1	FAM111A	NM_022074	-1.5391
25114	8107044	NM_022350 // ERAP2 // endoplasmic reticulum aminopeptidase 2 // 5q15 // 64167 //	ERAP2	NM_022350	-2.14143
7913	7935146	NM_022451 // NOC3L // nucleolar complex associated 3 homolog (S. cerevisiae) //	NOC3L	NM_022451	-1.47503
11460	7970473	NM_022459 // XPO4 // exportin 4 // 13q11 // 64328 /// ENST00000400602 // XPO4 //	XPO4	NM_022459	-1.55404
32838	8178802	NM_022555 // HLA-DRB3 // major histocompatibility complex, class II, DR beta 3 /	HLA-DRB3	NM_022555	-1.96571
32839	8178811	NM_022555 // HLA-DRB3 // major histocompatibility complex, class II, DR beta 3 /	HLA-DRB3	NM_022555	-1.8791
32960	8180003	NM_022555 // HLA-DRB3 // major histocompatibility complex, class II, DR beta 3 /	HLA-DRB3	NM_022555	-1.8583
19861	8054437	NM_022662 // ANAPC1 // anaphase promoting complex subunit 1 // 2q12.1 // 64682 /	ANAPC1	NM_022662	-1.47668
28910	8143327	NM_022750 // PARP12 // poly (ADP-ribose) polymerase family, member 12 // 7q34 //	PARP12	NM_022750	-1.47355
25423	8110090	NM_022754 // SFXN1 // sideroflexin 1 // --- // 94081 /// ENST00000321442 // SFXN	SFXN1	NM_022754	-1.50788
23338	8090133	NM_022757 // CCDC14 // coiled-coil domain containing 14 // 3q21.1 // 64770 /// E	CCDC14	NM_022757	-1.42349
22100	8076792	NM_022766 // CERK // ceramide kinase // 22q13.31 // 64781 /// ENST00000216264 //	CERK	NM_022766	1.42724
11164	7967386	NM_022782 // MPHOSPH9 // M-phase phosphoprotein 9 // 12q24.31 // 10198 /// ENST0	MPHOSPH9	NM_022782	-1.51922
6112	7917148	NM_022831 // AIDA // axin interactor, dorsalization associated // 1q41 // 64853	AIDA	NM_022831	-1.49789
13387	7989132	NM_022841 // RFX7 // regulatory factor X, 7 // 15q21.3 // 64864 /// ENST00000317	RFX7	NM_022841	-1.57365
27960	8134318	NM_022900 // CASD1 // CAS1 domain containing 1 // 7q21.3 // 64921 /// ENST000002	CASD1	NM_022900	-1.67011
15511	8011275	NM_024086 // METT10D // methyltransferase 10 domain containing // 17p13.3 // 790	METT10D	NM_024086	-1.44307
8467	7940372	NM_024092 // TMEM109 // transmembrane protein 109 // 11q12.2 // 79073 /// ENST00	TMEM109	NM_024092	-1.6429
28661	8140730	NM_024315 // C7orf23 // chromosome 7 open reading frame 23 // 7q21.1-q21.2 // 79	C7orf23	NM_024315	-1.43913
23618	8092849	NM_024524 // ATP13A3 // ATPase type 13A3 // 3q29 // 79572 /// ENST00000256031 //	ATP13A3	NM_024524	1.49432
19545	8051298	NM_024572 // GALNT14 // UDP-N-acetyl-alpha-D-galactosamine:polypeptide N-acetylg	GALNT14	NM_024572	1.46668
13088	7985555	NM_024580 // EFTUD1 // elongation factor Tu GTP binding domain containing 1 // 1	EFTUD1	NM_024580	-1.5545
10727	7962590	NM_024604 // RPAP3 // RNA polymerase II associated protein 3 // 12q13.11 // 7965	RPAP3	NM_024604	-1.41027
13413	7989347	NM_024611 // NARG2 // NMDA receptor regulated 2 // 15q22.2 // 79664 /// NM_00101	NARG2	NM_024611	-1.52166
30354	8156167	NM_024635 // MAK10 // MAK10 homolog, amino-acid N-acetyltransferase subunit (S.	MAK10	NM_024635	-1.46946
5633	7912086	NM_024654 // NOL9 // nucleolar protein 9 // 1p36.31 // 79707 /// ENST00000377705	NOL9	NM_024654	-1.59597
8310	7939265	NM_024662 // NAT10 // N-acetyltransferase 10 (GCN5-related) // 11p13 // 55226 //	NAT10	NM_024662	-1.40418
18528	8041179	NM_024692 // CLIP4 // CAP-GLY domain containing linker protein family, member 4	CLIP4	NM_024692	-1.68814
29859	8151561	NM_024699 // ZFAND1 // zinc finger, AN1-type domain 1 // 8q21.13 // 79752 /// EN	ZFAND1	NM_024699	-1.64855
9666	7951633	NM_024740 // ALG9 // asparagine-linked glycosylation 9, alpha-1,2-mannosyltransf	ALG9	NM_024740	-1.44108
20070	8056426	NM_024753 // TTC21B // tetratricopeptide repeat domain 21B // 2q24.3 // 79809 //	TTC21B	NM_024753	-1.41465
9952	7954382	NM_024854 // PYROXD1 // pyridine nucleotide-disulphide oxidoreductase domain 1 /	PYROXD1	NM_024854	-1.41657
22924	8085431	NM_024923 // NUP210 // nucleoporin 210kDa // 3p25.1 // 23225 /// ENST00000254508	NUP210	NM_024923	-1.5728
11092	7966462	NM_024953 // C12orf30 // chromosome 12 open reading frame 30 // 12q24.13 // 8001	C12orf30	NM_024953	-1.73829
19810	8053834	NM_025190 // ANKRD36B // ankyrin repeat domain 36B // 2q11.2 // 57730 /// ENST00	ANKRD36B	NM_025190	-1.91024
19831	8054064	NM_025190 // ANKRD36B // ankyrin repeat domain 36B // 2q11.2 // 57730 /// ENST00	ANKRD36B	NM_025190	-1.73789
19809	8053801	NM_025190 // ANKRD36B // ankyrin repeat domain 36B // 2q11.2 // 57730 /// ENST00	ANKRD36B	NM_025190	-1.72266
18809	8043697	NM_025190 // ANKRD36B // ankyrin repeat domain 36B // 2q11.2 // 57730 /// ENST00	ANKRD36B	NM_025190	-1.65337
19830	8054054	NM_025190 // ANKRD36B // ankyrin repeat domain 36B // 2q11.2 // 57730 /// ENST00	ANKRD36B	NM_025190	-1.59014
19580	8051746	NM_025264 // THUMPD2 // THUMP domain containing 2 // 2p22.1|2p22-p21 // 80745 //	THUMPD2	NM_025264	-1.41832
14117	7996947	NM_030579 // CYB5B // cytochrome b5 type B (outer mitochondrial membrane) // 16q	CYB5B	NM_030579	-1.64171
21666	8072710	NM_030641 // APOL6 // apolipoprotein L, 6 // 22q12.3 // 80830 /// ENST0000040965	APOL6	NM_030641	-1.41995
10721	7962516	NM_030674 // SLC38A1 // solute carrier family 38, member 1 // 12q13.11 // 81539	SLC38A1	NM_030674	-1.48822
13447	7989834	NM_030800 // C15orf44 // chromosome 15 open reading frame 44 // 15q22.31 // 8155	C15orf44	NM_030800	-1.45997
10097	7955890	NM_031157 // HNRNPA1 // heterogeneous nuclear ribonucleoprotein A1 // 12q13.1 //	HNRNPA1	NM_031157	-1.43942
6415	7920047	NM_031420 // MRPL9 // mitochondrial ribosomal protein L9 // 1q21 // 65005 /// NM	MRPL9	NM_031420	-1.51675
11319	7969114	NM_031915 // SETDB2 // SET domain, bifurcated 2 // 13q14 // 83852 /// ENST000003	SETDB2	NM_031915	-1.42242
24318	8099471	NM_031950 // FGFBP2 // fibroblast growth factor binding protein 2 // 4p16 // 838	FGFBP2	NM_031950	-1.69325
22698	8083333	NM_032025 // EIF2A // eukaryotic translation initiation factor 2A, 65kDa // 3q25	EIF2A	NM_032025	-1.44478
19150	8046975	NM_032168 // WDR75 // WD repeat domain 75 // 2q32.2 // 84128 /// ENST00000314761	WDR75	NM_032168	-1.80146
23397	8090715	NM_032169 // ACAD11 // acyl-Coenzyme A dehydrogenase family, member 11 // 3q22.1	ACAD11	NM_032169	-1.575
25040	8106193	NM_032175 // UTP15 // UTP15, U3 small nucleolar ribonucleoprotein, homolog (S. c	UTP15	NM_032175	-1.59189
20572	8062211	NM_032194 // BXDC1 // brix domain containing 1 // 6q21 // 84154 /// ENST00000368	BXDC1	NM_032194	-1.46793
15091	8006762	NM_032351 // MRPL45 // mitochondrial ribosomal protein L45 // 17q21.2 // 84311 /	MRPL45	NM_032351	-1.62661
7330	7929132	NM_032373 // PCGF5 // polycomb group ring finger 5 // 10q23.32 // 84333 /// ENST	PCGF5	NM_032373	-1.46877
28324	8137874	NM_032415 // CARD11 // caspase recruitment domain family, member 11 // 7p22 // 8	CARD11	NM_032415	-1.41426
29181	8145782	NM_032509 // MAK16 // MAK16 homolog (S. cerevisiae) // 8p12 // 84549 /// ENST000	MAK16	NM_032509	-1.52727
31634	8168531	NM_032553 // GPR174 // G protein-coupled receptor 174 // Xq21.1 // 84636 /// ENS	GPR174	NM_032553	-1.98843
32597	8176709	NM_032576 // CYorf15B // chromosome Y open reading frame 15B // Yq11.222 // 8466	CYorf15B	NM_032576	-1.59706
28873	8142912	NM_032842 // TMEM209 // transmembrane protein 209 // 7q32.2 // 84928 /// BC04561	TMEM209	NM_032842	-1.59553
26747	8122440	NM_032860 // LTV1 // LTV1 homolog (S. cerevisiae) // 6q24.2 // 84946 /// ENST000	LTV1	NM_032860	-1.4794
27889	8133504	NM_032999 // GTF2I // general transcription factor II, i // 7q11.23 // 2969 ///	GTF2I	NM_032999	-1.48825
7269	7928551	NM_033022 // RPS24 // ribosomal protein S24 // 10q22-q23 // 6229 /// NM_00114228	RPS24	NM_033022	-1.5316
19636	8052331	NM_033109 // PNPT1 // polyribonucleotide nucleotidyltransferase 1 // 2p15 // 871	PNPT1	NM_033109	-1.65224
24600	8102171	NM_033115 // TBCKL // TBC domain-containing protein kinase-like // 4q24 // 93627	TBCKL	NM_033115	-1.52782
16505	8021453	NM_033280 // SEC11C // SEC11 homolog C (S. cerevisiae) // 18q21.32 // 90701 ///	SEC11C	NM_033280	-1.43651
30329	8155946	NM_033305 // VPS13A // vacuolar protein sorting 13 homolog A (S. cerevisiae) //	VPS13A	NM_033305	-1.40134
12298	7978360	NM_033423 // GZMH // granzyme H (cathepsin G-like 2, protein h-CCPX) // 14q11.2	GZMH	NM_033423	-1.50421
27168	8126428	NM_033502 // TRERF1 // transcriptional regulating factor 1 // 6p21.1-p12.1 // 55	TRERF1	NM_033502	-1.45216
32970	8180100	NM_033554 // HLA-DPA1 // major histocompatibility complex, class II, DP alpha 1	HLA-DPA1	NM_033554	-2.44549
27085	8125556	NM_033554 // HLA-DPA1 // major histocompatibility complex, class II, DP alpha 1	HLA-DPA1	NM_033554	-2.47189
32847	8178891	NM_033554 // HLA-DPA1 // major histocompatibility complex, class II, DP alpha 1	HLA-DPA1	NM_033554	-2.47189
7675	7932966	NM_033666 // ITGB1 // integrin, beta 1 (fibronectin receptor, beta polypeptide,	ITGB1	NM_033666	-1.44748
24957	8105328	NM_052870 // SNX18 // sorting nexin 18 // 5q11.2 // 112574 /// NM_001145427 // S	SNX18	NM_052870	1.40725
10047	7955361	NM_052879 // LARP4 // La ribonucleoprotein domain family, member 4 // 12q13.13 /	LARP4	NM_052879	-1.41115
12652	7981798	NM_052903 // TUBGCP5 // tubulin, gamma complex associated protein 5 // 15q11.2 /	TUBGCP5	NM_052903	-1.40481
6566	7921625	NM_052931 // SLAMF6 // SLAM family member 6 // 1q23.2 // 114836 /// ENST00000368	SLAMF6	NM_052931	-2.5146
6527	7921275	NM_052939 // FCRL3 // Fc receptor-like 3 // 1q21-q22 // 115352 /// ENST000004058	FCRL3	NM_052939	-1.60799
6147	7917561	NM_052941 // GBP4 // guanylate binding protein 4 // 1p22.2 // 115361 /// ENST000	GBP4	NM_052941	-1.72091
6599	7922008	NM_053053 // TADA1L // transcriptional adaptor 1 (HFI1 homolog, yeast)-like // 1	TADA1L	NM_053053	-1.44866
11125	7966996	NM_053275 // RPLP0 // ribosomal protein, large, P0 // 12q24.2 // 6175 /// NM_001	RPLP0	NM_053275	-2.14367
6589	7921900	NM_053282 // SH2D1B // SH2 domain containing 1B // 1q23.3 // 117157 /// ENST0000	SH2D1B	NM_053282	-1.52411
24096	8097480	NM_057175 // NARG1 // NMDA receptor regulated 1 // 4q31.1 // 80155 /// ENST00000	NARG1	NM_057175	-1.86515
29994	8152703	NM_058229 // FBXO32 // F-box protein 32 // 8q24.13 // 114907 /// NM_148177 // FB	FBXO32	NM_058229	-1.5628
9885	7953749	NM_080387 // CLEC4D // C-type lectin domain family 4, member D // 12p13.31 // 33	CLEC4D	NM_080387	1.45215
21273	8068898	NM_080593 // HIST1H2BK // histone cluster 1, H2bk // 6p21.33 // 85236 /// NM_003	HIST1H2BK	NM_080593	-1.53956
18418	8040080	NM_080657 // RSAD2 // radical S-adenosyl methionine domain containing 2 // 2p25.	RSAD2	NM_080657	-1.95592
18602	8042066	NM_080667 // CCDC104 // coiled-coil domain containing 104 // 2p16.1 // 112942 //	CCDC104	NM_080667	-1.47354
13214	7986769	NM_130839 // UBE3A // ubiquitin protein ligase E3A // 15q11-q13 // 7337 /// NM_0	UBE3A	NM_130839	-1.40668
20184	8058147	NM_131916 // PPIL3 // peptidylprolyl isomerase (cyclophilin)-like 3 // 2q33.1 //	PPIL3	NM_131916	-1.46086
19594	8051882	NM_133259 // LRPPRC // leucine-rich PPR-motif containing // 2p21 // 10128 /// EN	LRPPRC	NM_133259	-1.75099
32704	8177478	NM_133338 // RAD17 // RAD17 homolog (S. pombe) // 5q13 // 5884 /// NM_133339 //	RAD17	NM_133338	-1.4258
26544	8120698	NM_133645 // MTO1 // mitochondrial translation optimization 1 homolog (S. cerevi	MTO1	NM_133645	-1.47371
19100	8046461	NM_133646 // ZAK // sterile alpha motif and leucine zipper containing kinase AZK	ZAK	NM_133646	1.47289
13414	7989365	NM_134260 // RORA // RAR-related orphan receptor A // 15q21.3 // 6095 /// NM_002	RORA	NM_134260	-1.76576
9897	7953901	NM_138337 // CLEC12A // C-type lectin domain family 12, member A // 12p13.2 // 1	CLEC12A	NM_138337	-1.56254
22203	8078173	NM_138381 // OXNAD1 // oxidoreductase NAD-binding domain containing 1 // 3p25-p2	OXNAD1	NM_138381	-1.48998
24753	8103485	NM_138386 // NAF1 // nuclear assembly factor 1 homolog (S. cerevisiae) // 4q32.2	NAF1	NM_138386	-1.54314
9860	7953564	NM_138425 // C12orf57 // chromosome 12 open reading frame 57 // 12p13.31 // 1132	C12orf57	NM_138425	-1.61551
4658	7902345	NM_138467 // TYW3 // tRNA-yW synthesizing protein 3 homolog (S. cerevisiae) // 1	TYW3	NM_138467	-1.79559
12320	7978586	NM_138638 // CFL2 // cofilin 2 (muscle) // 14q12 // 1073 /// NM_021914 // CFL2 /	CFL2	NM_138638	-1.40354
25793	8113491	NM_139164 // STARD4 // StAR-related lipid transfer (START) domain containing 4 /	STARD4	NM_139164	-1.53701
25146	8107282	NM_139281 // WDR36 // WD repeat domain 36 // 5q22.1 // 134430 /// ENST0000032365	WDR36	NM_139281	-1.62533
15972	8016088	NM_144609 // CCDC43 // coiled-coil domain containing 43 // 17q21.31 // 124808 //	CCDC43	NM_144609	-1.48761
4970	7905339	NM_144618 // GABPB2 // GA binding protein transcription factor, beta subunit 2 /	GABPB2	NM_144618	-1.4133
24470	8100827	NM_144646 // IGJ // immunoglobulin J polypeptide, linker protein for immunoglobu	IGJ	NM_144646	-2.41357
29285	8146687	NM_144650 // ADHFE1 // alcohol dehydrogenase, iron containing, 1 // 8q13.1 // 13	ADHFE1	NM_144650	-1.40876
15746	8013804	NM_144683 // DHRS13 // dehydrogenase/reductase (SDR family) member 13 // 17q11.2	DHRS13	NM_144683	1.43095
11391	7969677	NM_144778 // MBNL2 // muscleblind-like 2 (Drosophila) // 13q32.1 // 10150 /// NM	MBNL2	NM_144778	-1.46277
15065	8006531	NM_144975 // SLFN5 // schlafen family member 5 // 17q12 // 162394 /// ENST000002	SLFN5	NM_144975	-1.89888
11909	7974387	NM_145251 // STYX // serine/threonine/tyrosine interacting protein // --- // 681	STYX	NM_145251	-1.47593
18446	8040340	NM_145693 // LPIN1 // lipin 1 // 2p25.1 // 23175 /// ENST00000256720 // LPIN1 //	LPIN1	NM_145693	-1.45111
6035	7916403	NM_145716 // SSBP3 // single stranded DNA binding protein 3 // 1p32.3 // 23648 /	SSBP3	NM_145716	-1.43787
10329	7958346	NM_152261 // C12orf23 // chromosome 12 open reading frame 23 // 12q23.3 // 90488	C12orf23	NM_152261	-1.41576
24909	8104760	NM_152295 // TARS // threonyl-tRNA synthetase // 5p13.2 // 6897 /// ENST00000265	TARS	NM_152295	-1.62243
4483	7900461	NM_152373 // ZNF684 // zinc finger protein 684 // 1p34.2 // 127396 /// ENST00000	ZNF684	NM_152373	-1.44781
5091	7906386	NM_152501 // PYHIN1 // pyrin and HIN domain family, member 1 // 1q23.1 // 149628	PYHIN1	NM_152501	-1.76218
24554	8101701	NM_152542 // PPM1K // protein phosphatase 1K (PP2C domain containing) // 4q22.1	PPM1K	NM_152542	-1.43991
24521	8101304	NM_152545 // RASGEF1B // RasGEF domain family, member 1B // 4q21.21-q21.22 // 15	RASGEF1B	NM_152545	-1.6901
30727	8160213	NM_152574 // TTC39B // tetratricopeptide repeat domain 39B // 9p22.3 // 158219 /	TTC39B	NM_152574	-1.70125
17202	8028227	NM_152604 // ZNF383 // zinc finger protein 383 // 19q13.12 // 163087 /// ENST000	ZNF383	NM_152604	-1.55648
25626	8112182	NM_152622 // MIER3 // mesoderm induction early response 1, family member 3 // 5q	MIER3	NM_152622	-1.49372
22211	8078252	NM_152653 // UBE2E2 // ubiquitin-conjugating enzyme E2E 2 (UBC4/5 homolog, yeast	UBE2E2	NM_152653	-1.46776
8458	7940287	NM_152866 // MS4A1 // membrane-spanning 4-domains, subfamily A, member 1 // 11q1	MS4A1	NM_152866	-2.28183
30137	8154316	NM_152896 // UHRF2 // ubiquitin-like with PHD and ring finger domains 2 // 9p24.	UHRF2	NM_152896	-1.41126
30486	8157463	NM_153045 // C9orf91 // chromosome 9 open reading frame 91 // 9q32 // 203197 ///	C9orf91	NM_153045	-1.6302
16419	8020630	NM_153211 // TTC39C // tetratricopeptide repeat domain 39C // 18q11.2 // 125488	TTC39C	NM_153211	-1.55554
28260	8137240	NM_153236 // GIMAP7 // GTPase, IMAP family member 7 // 7q36.1 // 168537 /// ENST	GIMAP7	NM_153236	-1.83118
22477	8081171	NM_153605 // CRYBG3 // beta-gamma crystallin domain containing 3 // 3q11.2 // 13	CRYBG3	NM_153605	-1.42483
10699	7962250	NM_153634 // CPNE8 // copine VIII // 12q12 // 144402 /// ENST00000331366 // CPNE	CPNE8	NM_153634	-1.48456
23260	8089261	NM_170662 // CBLB // Cas-Br-M (murine) ecotropic retroviral transforming sequenc	CBLB	NM_170662	-1.84955
17179	8027996	NM_172341 // PSENEN // presenilin enhancer 2 homolog (C. elegans) // 19q13.12 //	PSENEN	NM_172341	-1.41106
14098	7996744	NM_173163 // NFATC3 // nuclear factor of activated T-cells, cytoplasmic, calcine	NFATC3	NM_173163	-1.40513
22833	8084717	NM_173216 // ST6GAL1 // ST6 beta-galactosamide alpha-2,6-sialyltranferase 1 // 3	ST6GAL1	NM_173216	-1.6382
23904	8095566	NM_173468 // MOBKL1A // MOB1, Mps One Binder kinase activator-like 1A (yeast) //	MOBKL1A	NM_173468	-1.48169
19215	8047565	NM_173511 // FAM117B // family with sequence similarity 117, member B // 2q33.1	FAM117B	NM_173511	-1.63077
11852	7973918	NM_173607 // FAM177A1 // family with sequence similarity 177, member A1 // 14q13	FAM177A1	NM_173607	1.45048
25645	8112337	NM_173829 // SFRS12IP1 // SFRS12-interacting protein 1 // 5q12.3 // 285672 /// E	SFRS12IP1	NM_173829	-1.41518
16898	8025285	NM_174918 // C19orf59 // chromosome 19 open reading frame 59 // 19p13.2 // 19967	C19orf59	NM_174918	1.58681
6377	7919642	NM_175065 // HIST2H2AB // histone cluster 2, H2ab // 1q21 // 317772 /// ENST0000	HIST2H2AB	NM_175065	-1.6626
10675	7962058	NM_175861 // TMTC1 // transmembrane and tetratricopeptide repeat containing 1 //	TMTC1	NM_175861	1.60908
22575	8082035	NM_175862 // CD86 // CD86 molecule // 3q21 // 942 /// NM_006889 // CD86 // CD86	CD86	NM_175862	-1.97086
23471	8091523	NM_176894 // P2RY13 // purinergic receptor P2Y, G-protein coupled, 13 // 3q24 //	P2RY13	NM_176894	-1.42936
18143	8037642	NM_177542 // SNRPD2 // small nuclear ribonucleoprotein D2 polypeptide 16.5kDa //	SNRPD2	NM_177542	-1.41845
22413	8080676	NM_177966 // PDE12 // phosphodiesterase 12 // 3p14.3 // 201626 /// ENST000003111	PDE12	NM_177966	-1.40547
25833	8113790	NM_178450 // MARCH3 // membrane-associated ring finger (C3HC4) 3 // 5q23.2 // 11	2010-03-03	NM_178450	1.47368
6235	7918474	NM_178454 // TMEM77 // transmembrane protein 77 // 1p13.3 // 128338 /// NM_00100	TMEM77	NM_178454	-1.50152
29216	8146142	NM_178819 // AGPAT6 // 1-acylglycerol-3-phosphate O-acyltransferase 6 (lysophosp	AGPAT6	NM_178819	1.64657
11275	7968658	NM_181503 // EXOSC8 // exosome component 8 // 13q13.1 // 11340 /// NM_001014286	EXOSC8	NM_181503	-1.56798
6952	7925531	NM_181690 // AKT3 // v-akt murine thymoma viral oncogene homolog 3 (protein kina	AKT3	NM_181690	-1.58261
10247	7957478	NM_181783 // TMTC3 // transmembrane and tetratricopeptide repeat containing 3 //	TMTC3	NM_181783	-1.41496
16084	8017133	NM_182620 // FAM33A // family with sequence similarity 33, member A // 17q22 //	FAM33A	NM_182620	-1.6593
30512	8157691	NM_182620 // FAM33A // family with sequence similarity 33, member A // 17q22 //	FAM33A	NM_182620	-1.67235
4686	7902594	NM_182948 // PRKACB // protein kinase, cAMP-dependent, catalytic, beta // 1p36.1	PRKACB	NM_182948	-2.02953
26557	8120860	NM_183050 // BCKDHB // branched chain keto acid dehydrogenase E1, beta polypepti	BCKDHB	NM_183050	-1.46981
6716	7923119	NM_194314 // ZBTB41 // zinc finger and BTB domain containing 41 // 1q31.3 // 360	ZBTB41	NM_194314	-1.52296
6602	7922040	NM_198053 // CD247 // CD247 molecule // 1q22-q23 // 919 /// NM_000734 // CD247 /	CD247	NM_198053	-1.41302
22533	8081564	NM_198196 // CD96 // CD96 molecule // 3q13.13-q13.2 // 10225 /// NM_005816 // CD	CD96	NM_198196	-1.68068
24560	8101757	NM_198281 // GPRIN3 // GPRIN family member 3 // 4q22.1 // 285513 /// ENST0000033	GPRIN3	NM_198281	-1.55116
23336	8090091	NM_198402 // PTPLB // protein tyrosine phosphatase-like (proline instead of cata	PTPLB	NM_198402	-1.47799
18307	8039109	NM_198481 // VSTM1 // V-set and transmembrane domain containing 1 // 19q13.42 //	VSTM1	NM_198481	-1.41916
12363	7978997	NM_198794 // MAP4K5 // mitogen-activated protein kinase kinase kinase kinase 5 /	MAP4K5	NM_198794	-1.40117
17651	8032576	NM_198969 // AES // amino-terminal enhancer of split // 19p13.3 // 166 /// NM_00	AES	NM_198969	-1.4141
19250	8048014	NM_199229 // RPE // ribulose-5-phosphate-3-epimerase // 2q32-q33.3 // 6120 /// N	RPE	NM_199229	-1.42894
24698	8103011	NM_199324 // OTUD4 // OTU domain containing 4 // 4q31.21 // 54726 /// NM_0011026	OTUD4	NM_199324	-1.44582
29025	8144395	NM_201402 // DUB3 // deubiquitinating enzyme 3 // 8p23.1 // 377630 /// NM_201402	DUB3	NM_201402	1.45209
29603	8149356	NM_201402 // DUB3 // deubiquitinating enzyme 3 // 8p23.1 // 377630 /// NM_201402	DUB3	NM_201402	1.49911
29574	8149243	NM_201402 // DUB3 // deubiquitinating enzyme 3 // 8p23.1 // 377630 /// NM_201402	DUB3	NM_201402	1.4105
29026	8144397	NM_201402 // DUB3 // deubiquitinating enzyme 3 // 8p23.1 // 377630 /// NR_027279	DUB3	NM_201402	1.7749
29573	8149241	NM_201402 // DUB3 // deubiquitinating enzyme 3 // 8p23.1 // 377630 /// NR_027279	DUB3	NM_201402	1.7749
14043	7996081	NM_201524 // GPR56 // G protein-coupled receptor 56 // 16q12.2-q21 // 9289 /// N	GPR56	NM_201524	-1.5868
31360	8166157	NM_203281 // BMX // BMX non-receptor tyrosine kinase // Xp22.2 // 660 /// NM_001	BMX	NM_203281	1.55984
17115	8027368	NM_203282 // ZNF254 // zinc finger protein 254 // 19p12 // 9534 /// ENST00000357	ZNF254	NM_203282	1.60271
9898	7953914	NM_205852 // CLEC12B // C-type lectin domain family 12, member B // 12p13.2 // 3	CLEC12B	NM_205852	-1.56854
22398	8080419	NM_206825 // GNL3 // guanine nucleotide binding protein-like 3 (nucleolar) // 3p	GNL3	NM_206825	-1.49604
9568	7950810	NM_206927 // SYTL2 // synaptotagmin-like 2 // 11q14 // 54843 /// NM_206928 // SY	SYTL2	NM_206927	-1.50157
12912	7983843	NM_207036 // TCF12 // transcription factor 12 // 15q21 // 6938 /// NM_207037 //	TCF12	NM_207036	-1.42212
28914	8143367	NM_207113 // SLC37A3 // solute carrier family 37 (glycerol-3-phosphate transport	SLC37A3	NM_207113	1.42752
21175	8068022	NR_001458 // MIRHG2 // microRNA host gene 2 (non-protein coding) // --- // 11461	MIRHG2	NR_001458	-1.42867
10316	7958197	NR_001593 // RPL18AP3 // ribosomal protein L18a pseudogene 3 // 12q23.3 // 39035	RPL18AP3	NR_001593	-1.62862
5109	7906574	NR_002190 // SUMO1P3 // SUMO1 pseudogene 3 // 1q22 // 474338	SUMO1P3	NR_002190	1.41983
9120	7946655	NR_002207 // CSNK2A1P // casein kinase 2, alpha 1 polypeptide pseudogene // 11p1	CSNK2A1P	NR_002207	-1.43992
22273	8078918	NR_002324 // SNORA62 // small nucleolar RNA, H/ACA box 62 // 3p22 // 6044 /// AK	SNORA62	NR_002324	-1.44785
26714	8122142	NR_002434 // SNORD101 // small nucleolar RNA, C/D box 101 // 6q23.2 // 594837 //	SNORD101	NR_002434	-1.4596
26715	8122144	NR_002436 // SNORA33 // small nucleolar RNA, H/ACA box 33 // 6q23.2 // 594839 //	SNORA33	NR_002436	-1.53564
14218	7997940	NR_002450 // SNORD68 // small nucleolar RNA, C/D box 68 // 16q24.3 // 606500 ///	SNORD68	NR_002450	-1.42613
9374	7948902	NR_002559 // SNORD29 // small nucleolar RNA, C/D box 29 // 11q13 // 9297 /// AK0	SNORD29	NR_002559	-1.59367
9373	7948900	NR_002561 // SNORD30 // small nucleolar RNA, C/D box 30 // 11q13 // 9299	SNORD30	NR_002561	-1.63487
9375	7948904	NR_002562 // SNORD28 // small nucleolar RNA, C/D box 28 // 11q13 // 9300	SNORD28	NR_002562	-1.49642
9376	7948906	NR_002563 // SNORD27 // small nucleolar RNA, C/D box 27 // 11q13 // 9301 /// AK0	SNORD27	NR_002563	-1.60619
9377	7948908	NR_002564 // SNORD26 // small nucleolar RNA, C/D box 26 // 11q13 // 9302 /// AK0	SNORD26	NR_002564	-1.69992
9378	7948910	NR_002565 // SNORD25 // small nucleolar RNA, C/D box 25 // 11q13 // 9303 /// AK0	SNORD25	NR_002565	-2.87318
6650	7922418	NR_002579 // SNORD74 // small nucleolar RNA, C/D box 74 // 1q25.1 // 619498	SNORD74	NR_002579	-1.50453
22830	8084708	NR_002588 // SNORA4 // small nucleolar RNA, H/ACA box 4 // 3q27 // 619568 /// AK	SNORA4	NR_002588	-1.60609
32435	8175432	NR_002735 // SNORD61 // small nucleolar RNA, C/D box 61 // Xq26.3 // 26787	SNORD61	NR_002735	-1.51836
26341	8118322	NR_002742 // SNORD52 // small nucleolar RNA, C/D box 52 // 6p21.32 // 26797 ///	SNORD52	NR_002742	-1.426
6642	7922402	NR_002746 // SNORD47 // small nucleolar RNA, C/D box 47 // 1q25.1 // 26802 /// B	SNORD47	NR_002746	-1.42461
4664	7902398	NR_002749 // SNORD45A // small nucleolar RNA, C/D box 45A // 1p31.1 // 26805 ///	SNORD45A	NR_002749	-1.58555
6646	7922410	NR_002750 // SNORD44 // small nucleolar RNA, C/D box 44 // 1q25.1 // 26806 /// X	SNORD44	NR_002750	-1.56902
5965	7915590	NR_002753 // RNU5F // RNA, U5F small nuclear // 1p34.1 // 26828 /// M77840 // RN	RNU5F	NR_002753	-2.50637
4206	7897801	NR_002754 // RNU5E // RNA, U5E small nuclear // 1p36.22 // 26829 /// M77839 // R	RNU5E	NR_002754	-1.52123
20325	8059710	NR_002908 // SNORD20 // small nucleolar RNA, C/D box 20 // 2q12-qter // 6082	SNORD20	NR_002908	-1.65958
8021	7936637	NR_002917 // SNORA19 // small nucleolar RNA, H/ACA box 19 // 10q26 // 641451	SNORA19	NR_002917	-1.48903
17789	8034313	NR_002944 // HNRPA1L-2 // heterogeneous nuclear ribonucleoprotein A1 pseudogene	HNRPA1L-2	NR_002944	-1.42893
28503	8139456	NR_002952 // SNORA9 // small nucleolar RNA, H/ACA box 9 // 7p13 // 677798 /// AK	SNORA9	NR_002952	-1.56418
5833	7914212	NR_002987 // SNORA61 // small nucleolar RNA, H/ACA box 61 // 1p35.3 // 677838 //	SNORA61	NR_002987	-1.53196
27311	8127989	NR_003044 // SNORD50B // small nucleolar RNA, C/D box 50B // 6q14.3 // 692088	SNORD50B	NR_003044	-2.00403
9735	7952335	NR_003125 // LOC85391 // RNA, small nucleolar // 11q23.3-q25 // 85391	LOC85391	NR_003125	-2.16028
13170	7986509	NR_003260 // C15orf51 // chromosome 15 open reading frame 51 // 15q26.3 // 19696	C15orf51	NR_003260	-1.53715
13171	7986512	NR_003260 // C15orf51 // chromosome 15 open reading frame 51 // 15q26.3 // 19696	C15orf51	NR_003260	-1.53715
13177	7986527	NR_003260 // C15orf51 // chromosome 15 open reading frame 51 // 15q26.3 // 19696	C15orf51	NR_003260	-1.53715
13174	7986520	NR_003260 // C15orf51 // chromosome 15 open reading frame 51 // 15q26.3 // 19696	C15orf51	NR_003260	-1.49525
13173	7986517	NR_003260 // C15orf51 // chromosome 15 open reading frame 51 // 15q26.3 // 19696	C15orf51	NR_003260	-1.45923
13175	7986522	NR_003260 // C15orf51 // chromosome 15 open reading frame 51 // 15q26.3 // 19696	C15orf51	NR_003260	-1.45923
12679	7981976	NR_003329 // SNRPN // small nuclear ribonucleoprotein polypeptide N // 15q11.2 /	SNRPN	NR_003329	-1.54069
12680	7981978	NR_003330 // SNRPN // small nuclear ribonucleoprotein polypeptide N // 15q11.2 /	SNRPN	NR_003330	-1.52462
12682	7981982	NR_003332 // SNRPN // small nuclear ribonucleoprotein polypeptide N // 15q11.2 /	SNRPN	NR_003332	-1.45036
12684	7981986	NR_003332 // SNRPN // small nuclear ribonucleoprotein polypeptide N // 15q11.2 /	SNRPN	NR_003332	-1.45036
12686	7981990	NR_003335 // SNRPN // small nuclear ribonucleoprotein polypeptide N // 15q11.2 /	SNRPN	NR_003335	-2.14944
12689	7981996	NR_003338 // SNRPN // small nuclear ribonucleoprotein polypeptide N // 15q11.2 /	SNRPN	NR_003338	-1.58401
30194	8154836	NR_003573 // ANXA2P2 // annexin A2 pseudogene 2 // 9p13 // 304 /// NR_003573 //	ANXA2P2	NR_003573	-1.77043
29870	8151615	NR_003594 // REXO1L2P // REX1, RNA exonuclease 1 homolog (S. cerevisiae)-like 2	REXO1L2P	NR_003594	1.40261
29878	8151631	NR_003594 // REXO1L2P // REX1, RNA exonuclease 1 homolog (S. cerevisiae)-like 2	REXO1L2P	NR_003594	1.47945
29872	8151619	NR_003594 // REXO1L2P // REX1, RNA exonuclease 1 homolog (S. cerevisiae)-like 2	REXO1L2P	NR_003594	1.44998
29876	8151627	NR_003594 // REXO1L2P // REX1, RNA exonuclease 1 homolog (S. cerevisiae)-like 2	REXO1L2P	NR_003594	1.54143
7735	7933413	NR_003611 // BMS1P5 // BMS1 pseudogene 5 // 10q11.22 // 399761 /// AL832069 // B	BMS1P5	NR_003611	-1.44032
7721	7933290	NR_003611 // BMS1P5 // BMS1 pseudogene 5 // 10q11.22 // 399761 /// NR_026592 //	BMS1P5	NR_003611	-1.58379
9920	7954063	NR_003932 // RPL13AP20 // ribosomal protein L13a pseudogene 20 // 12p13.1 // 387	RPL13AP20	NR_003932	-1.68223
6644	7922406	NR_003939 // SNORD79 // small nucleolar RNA, C/D box 79 // 1q25.1 // 26770	SNORD79	NR_003939	-1.58134
6643	7922404	NR_003940 // SNORD80 // small nucleolar RNA, C/D box 80 // 1q25.1 // 26774 /// B	SNORD80	NR_003940	-1.61779
6649	7922416	NR_003941 // SNORD75 // small nucleolar RNA, C/D box 75 // 1q25.1 // 692195	SNORD75	NR_003941	-1.91455
6647	7922412	NR_003943 // SNORD77 // small nucleolar RNA, C/D box 77 // 1q25.1 // 692197	SNORD77	NR_003943	-1.44919
6645	7922408	NR_003944 // SNORD78 // small nucleolar RNA, C/D box 78 // 1q25.1 // 692198	SNORD78	NR_003944	-1.79727
9081	7946275	NR_003945 // GVIN1 // GTPase, very large interferon inducible 1 // 11p15.4 // 38	GVIN1	NR_003945	-1.52435
20326	8059712	NR_004398 // SNORD82 // small nucleolar RNA, C/D box 82 // 2q12-qter // 25826	SNORD82	NR_004398	-1.48732
4392	7899502	NR_004407 // RNU11 // RNA, U11 small nuclear // 1p35 // 26824	RNU11	NR_004407	-1.64444
6321	7919269	NR_004421 // RNU1A // RNA, U1A small nuclear // 1p36.1 // 6060 /// NR_004430 //	RNU1A	NR_004421	-1.44071
6332	7919349	NR_004421 // RNU1A // RNA, U1A small nuclear // 1p36.1 // 6060 /// NR_004430 //	RNU1A	NR_004421	-1.44071
11848	7973896	NR_004421 // RNU1A // RNA, U1A small nuclear // 1p36.1 // 6060 /// NR_004430 //	RNU1A	NR_004421	-1.41355
12318	7978568	NR_004421 // RNU1A // RNA, U1A small nuclear // 1p36.1 // 6060 /// NR_004430 //	RNU1A	NR_004421	-1.41355
4266	7898375	NR_004421 // RNU1A // RNA, U1A small nuclear // 1p36.1 // 6060 /// NR_004430 //	RNU1A	NR_004421	-1.42251
4270	7898411	NR_004421 // RNU1A // RNA, U1A small nuclear // 1p36.1 // 6060 /// NR_004430 //	RNU1A	NR_004421	-1.42251
5716	7912800	NR_004421 // RNU1A // RNA, U1A small nuclear // 1p36.1 // 6060 /// NR_004430 //	RNU1A	NR_004421	-1.42251
5722	7912850	NR_004421 // RNU1A // RNA, U1A small nuclear // 1p36.1 // 6060 /// NR_004430 //	RNU1A	NR_004421	-1.42251
6357	7919576	NR_004421 // RNU1A // RNA, U1A small nuclear // 1p36.1 // 6060 /// NR_004430 //	RNU1A	NR_004421	-1.42251
14945	8005547	NR_006880 // SNORD3A // small nucleolar RNA, C/D box 3A // 17p11.2 // 780851 ///	SNORD3A	NR_006880	-1.77475
14947	8005553	NR_006880 // SNORD3A // small nucleolar RNA, C/D box 3A // 17p11.2 // 780851 ///	SNORD3A	NR_006880	-1.77475
15686	8013323	NR_006880 // SNORD3A // small nucleolar RNA, C/D box 3A // 17p11.2 // 780851 ///	SNORD3A	NR_006880	-1.77475
15687	8013325	NR_006880 // SNORD3A // small nucleolar RNA, C/D box 3A // 17p11.2 // 780851 ///	SNORD3A	NR_006880	-1.77475
15689	8013329	NR_006880 // SNORD3A // small nucleolar RNA, C/D box 3A // 17p11.2 // 780851 ///	SNORD3A	NR_006880	-1.77475
12663	7981943	NR_022008 // PAR5 // Prader-Willi/Angelman syndrome-5 // 15q11-q13 // 8123 /// N	PAR5	NR_022008	-1.43849
18932	8044961	NR_023343 // RNU4ATAC // RNA, U4atac small nuclear (U12-dependent splicing) // 2	RNU4ATAC	NR_023343	-1.44667
9603	7951112	NR_023356 // MTMR2 // myotubularin related protein 2 // 11q22 // 8898 /// NM_201	MTMR2	NR_023356	-1.43212
32014	8171758	NR_023358 // SCARNA9L // small Cajal body-specific RNA 9-like (retrotransposed)	SCARNA9L	NR_023358	-1.47485
30985	8162352	NR_024020 // NOL8 // nucleolar protein 8 // 9q22.31 // 55035 /// NM_017948 // NO	NOL8	NR_024020	-1.46306
30282	8155521	NR_024060 // FAM27A // family with sequence similarity 27, member A // 9q12 // 5	FAM27A	NR_024060	1.43797
18405	8039961	NR_024080 // ACP1 // acid phosphatase 1, soluble // 2p25 // 52 /// NM_007099 //	ACP1	NR_024080	-1.57709
16351	8019954	NR_024101 // FLJ35776 // hypothetical LOC649446 // 18p11.31 // 649446 /// ENST00	FLJ35776	NR_024101	1.40454
22557	8081853	NR_024265 // KTELC1 // KTEL (Lys-Tyr-Glu-Leu) containing 1 // 3q13.33 // 56983 /	KTELC1	NR_024265	-1.58355
8326	7939424	NR_024625 // API5 // apoptosis inhibitor 5 // 11p11.2 // 8539 /// NM_001142930 /	API5	NR_024625	-1.46352
11440	7970317	NR_026580 // TFDP1 // transcription factor Dp-1 // 13q34 // 7027 /// NM_007111 /	TFDP1	NR_026580	1.46264
7365	7929593	NR_026712 // RPL13AP5 // ribosomal protein L13a pseudogene 5 // 10q24.1 // 72865	RPL13AP5	NR_026712	-1.7348
31919	8170859	NR_026898 // RPL10 // ribosomal protein L10 // Xq28 // 6134 /// NM_006013 // RPL	RPL10	NR_026898	-1.83444
23736	8094134	NR_027279 // DUB4 // deubiquitinating enzyme DUB4 // 4p16.1 // 391622 /// AY5332	DUB4	NR_027279	1.73462
11379	7969576	NR_027350 // MIRHG1 // microRNA host gene 1 (non-protein coding) // 13q31.3 // 4	MIRHG1	NR_027350	-1.43557
11786	7973303	X01403 // TRA@ // T cell receptor alpha locus // 14q11.2 // 6955	TRA@	X01403	-1.56952
4870	7904478	XM_001714601 // LOC100130131 // similar to melanoma antigen // 1q12 // 100130131	LOC100130131	XM_001714601	1.40333
22868	8084945	XM_001715418 // RPS29P3 // ribosomal protein S29 pseudogene 3 // 3q29 // 642892	RPS29P3	XM_001715418	-1.40183
6758	7923582	XM_001719378 // LOC100132728 // similar to cpn10 protein // 1q32.1 // 100132728	LOC100132728	XM_001719378	-1.42237
16606	8022418	XM_001721447 // RPL36AP49 // ribosomal protein L36a pseudogene 49 // 18p11.21 //	RPL36AP49	XM_001721447	-1.53509
23253	8089230	XM_001722673 // RPS18P5 // ribosomal protein S18 pseudogene 5 // 3q12.3 // 10013	RPS18P5	XM_001722673	-1.77802
10930	7964828	XM_001723424 // RPSAP12 // ribosomal protein SA pseudogene 12 // 12q15 // 387867	RPSAP12	XM_001723424	-1.62188
23763	8094359	XM_001723889 // RPS27P13 // ribosomal protein S27 pseudogene 13 // 4p15.31 // 10	RPS27P13	XM_001723889	-1.41928
14680	8002711	XR_019580 // LOC441506 // similar to laminin receptor 1 // 16q22.3 // 441506 ///	LOC441506	XR_019580	-1.54027
22883	8085058	XR_037098 // RPL23AP38 // ribosomal protein L23a pseudogene 38 // 3p26.3 // 3915	RPL23AP38	XR_037098	-1.45904
31417	8166659	XR_038856 // LOC100130233 // similar to NPM1 protein // Xp21.1 // 100130233	LOC100130233	XR_038856	-1.51286
