# Supplementary material for: Evaluation of Genome-Wide Expression Profiles of Blood and Sputum Neutrophils in Cystic Fibrosis Patients Before and After Antibiotic Therapy
Source: PLoS One. 2014 Aug 1;9(8):e104080. doi: 10.1371/journal.pone.0104080 (PMC4118979; doi:10.1371/journal.pone.0104080)
Supplement: Table S4 — Genes differentially expressed in sputum neutrophils obtained from CF patients after therapy relative to the same patients before therapy at a fold change threshold of 1.4. (XLS) [file pone.0104080.s004.xls]

## Sheet: FC_1_4_(1822 Genes)
Column #	Column ID	gene_assignment	Gene Symbol	RefSeq	FoldChange(CF pre vs. CF post)
24624	8101322	AB014771 // MOP-1 // MOP-1 // 4q21.22 // 643616	MOP-1	AB014771	-1.69565
32804	8177460	AF000980 // BPY2 // basic charge, Y-linked, 2 // Yq11 // 9083 /// AF000980 // BP	BPY2	AF000980	1.50478
27001	8123981	AF264036 // C6orf114 // chromosome 6 open reading frame 114 // 6p23 // 85411 ///	C6orf114	AF264036	-1.4549
11839	7972973	AF287261 // SETD8 // SET domain containing (lysine methyltransferase) 8 // 12q24	SETD8	AF287261	1.42768
29241	8145291	AF495725 // SLC25A37 // solute carrier family 25, member 37 // 8p21.2 // 51312	SLC25A37	AF495725	1.73633
10164	7955533	AK091315 // FLJ33996 // hypothetical protein FLJ33996 // 12q13.13 // 283401	FLJ33996	AK091315	1.42604
25505	8109908	AK093725 // LOC257358 // hypothetical LOC257358 // 5q35.1 // 257358	LOC257358	AK093725	1.65874
27177	8125461	AK097297 // HLA-DQB1 // major histocompatibility complex, class II, DQ beta 1 //	HLA-DQB1	AK097297	-1.89613
21598	8071134	AK097861 // C22orf37 // chromosome 22 open reading frame 37 // 22q11.21 // 20029	C22orf37	AK097861	1.40038
23092	8086216	AK127051 // ACAA1 // acetyl-Coenzyme A acyltransferase 1 // 3p23-p22 // 30	ACAA1	AK127051	-1.42664
9882	7952673	AK127847 // FLJ45950 // FLJ45950 protein // 11q24.3 // 399975	FLJ45950	AK127847	-1.8627
25121	8105989	AK302597 // POM121L8P // POM121 membrane glycoprotein-like 8 (rat) pseudogene //	POM121L8P	AK302597	1.80723
18910	8043687	AK304740 // ANKRD36 // ankyrin repeat domain 36 // 2q11.2 // 375248 /// BX647769	ANKRD36	AK304740	-1.80849
14528	8000192	AK304856 // RRN3 // RRN3 RNA polymerase I transcription factor homolog (S. cerev	RRN3	AK304856	-1.58657
28181	8135585	AY143171 // LOC100128868 // testin-related protein TRG // 7q31.2 // 100128868	LOC100128868	AY143171	-1.78702
29162	8144526	AY203962 // LOC100129150 // LP5624 // 8p23.1 // 100129150	LOC100129150	AY203962	1.4759
11504	7969794	AY358798 // UNQ1829 // FRSS1829 // 13q32.3 // 100132099	UNQ1829	AY358798	-1.7347
15406	8008885	AY699265 // MIR21 // microRNA 21 // 17q23.1 // 406991	MIR21	AY699265	2.36209
32714	8176865	BC032332 // PCMTD2 // protein-L-isoaspartate (D-aspartate) O-methyltransferase d	PCMTD2	BC032332	1.50478
19532	8049963	BC032332 // PCMTD2 // protein-L-isoaspartate (D-aspartate) O-methyltransferase d	PCMTD2	BC032332	1.56197
7221	7927095	BC032332 // PCMTD2 // protein-L-isoaspartate (D-aspartate) O-methyltransferase d	PCMTD2	BC032332	1.50933
24153	8097064	BC032332 // PCMTD2 // protein-L-isoaspartate (D-aspartate) O-methyltransferase d	PCMTD2	BC032332	1.45077
5979	7914750	BC034598 // C1orf212 // chromosome 1 open reading frame 212 // 1p34.3 // 113444	C1orf212	BC034598	-1.50817
23686	8092532	BC038948 // EHHADH // enoyl-Coenzyme A, hydratase/3-hydroxyacyl Coenzyme A dehyd	EHHADH	BC038948	-1.5085
9862	7952451	BC040288 // UNQ565 // IGYY565 // 11q24.2 // 100130428	UNQ565	BC040288	-1.43003
31048	8161943	BC047037 // LOC644714 // hypothetical protein LOC644714 // 3p21.31 // 644714	LOC644714	BC047037	-1.40585
26174	8116245	BC063116 // CLK4 // CDC-like kinase 4 // 5q35 // 57396	CLK4	BC063116	-1.80294
13730	7991598	BC067846 // SNRPA1 // small nuclear ribonucleoprotein polypeptide A' // 15q26.3	SNRPA1	BC067846	-2.07509
13185	7985488	BC112329 // FAM103A1 // family with sequence similarity 103, member A1 // 15q25.	FAM103A1	BC112329	-1.60033
27671	8130765	BC112329 // FAM103A1 // family with sequence similarity 103, member A1 // 15q25.	FAM103A1	BC112329	-1.69424
25120	8105987	ENST00000332686 // LOC729915 // hypothetical LOC729915 // 5p13.3 // 729915	LOC729915	ENST00000332686	1.88887
18817	8043036	ENST00000342938 // DHFR // dihydrofolate reductase // 5q11.2-q13.2 // 1719 /// A	DHFR	ENST00000342938	1.80084
13559	7989951	ENST00000380078 // LOC100131796 // LP2570 // 15q22.33 // 100131796	LOC100131796	ENST00000380078	1.43572
32710	8176815	ENST00000382653 // RBMY1E // RNA binding motif protein, Y-linked, family 1, memb	RBMY1E	ENST00000382653	-1.56202
32724	8176941	ENST00000382653 // RBMY1E // RNA binding motif protein, Y-linked, family 1, memb	RBMY1E	ENST00000382653	-1.56202
32794	8177393	ENST00000382653 // RBMY1E // RNA binding motif protein, Y-linked, family 1, memb	RBMY1E	ENST00000382653	-1.56202
16326	8018902	ENST00000389840 // DNAH17 // dynein, axonemal, heavy chain 17 // 17q25.3 // 8632	DNAH17	ENST00000389840	1.43975
24507	8100310	ENST00000391570 // LOC728220 // hypothetical LOC728220 // 2q24.2 // 728220 /// E	LOC728220	ENST00000391570	1.493
6953	7924549	ENST00000391879 // TP53BP2 // tumor protein p53 binding protein, 2 // 1q42.1 //	TP53BP2	ENST00000391879	1.56197
21617	8071274	L20860 // GP1BB // glycoprotein Ib (platelet), beta polypeptide // 22q11.21-q11.	GP1BB	L20860	-1.43975
26808	8122058	NM_000045 // ARG1 // arginase, liver // 6q23 // 383 /// ENST00000368087 // ARG1	ARG1	NM_000045	-1.91797
13232	7986068	NM_000057 // BLM // Bloom syndrome, RecQ helicase-like // 15q26.1 // 641 /// ENS	BLM	NM_000057	-2.22165
8525	7940028	NM_000062 // SERPING1 // serpin peptidase inhibitor, clade G (C1 inhibitor), mem	SERPING1	NM_000062	1.51719
8939	7944185	NM_000073 // CD3G // CD3g molecule, gamma (CD3-TCR complex) // 11q23 // 917 ///	CD3G	NM_000073	-1.77343
19671	8051583	NM_000104 // CYP1B1 // cytochrome P450, family 1, subfamily B, polypeptide 1 //	CYP1B1	NM_000104	-2.05328
11516	7969935	NM_000123 // ERCC5 // excision repair cross-complementing rodent repair deficien	ERCC5	NM_000123	-1.47508
26975	8123744	NM_000129 // F13A1 // coagulation factor XIII, A1 polypeptide // 6p25.3-p24.3 //	F13A1	NM_000129	-1.54313
19198	8046380	NM_000210 // ITGA6 // integrin, alpha 6 // 2q31.1 // 3655 /// NM_001079818 // IT	ITGA6	NM_000210	-1.75319
17991	8035351	NM_000215 // JAK3 // Janus kinase 3 // 19p13.1 // 3718 /// ENST00000361469 // JA	JAK3	NM_000215	1.70697
29212	8144917	NM_000237 // LPL // lipoprotein lipase // 8p22 // 4023 /// ENST00000311322 // LP	LPL	NM_000237	-2.00531
14416	7998940	NM_000243 // MEFV // Mediterranean fever // 16p13.3 // 4210 /// ENST00000219596	MEFV	NM_000243	1.54319
20531	8060758	NM_000311 // PRNP // prion protein // 20p13 // 5621 /// NM_183079 // PRNP // pri	PRNP	NM_000311	-1.46602
25118	8105958	NM_000344 // SMN1 // survival of motor neuron 1, telomeric // 5q13 // 6606 /// N	SMN1	NM_000344	-1.49782
32817	8177647	NM_000344 // SMN1 // survival of motor neuron 1, telomeric // 5q13 // 6606 /// N	SMN1	NM_000344	-1.49782
25125	8106006	NM_000344 // SMN1 // survival of motor neuron 1, telomeric // 5q13 // 6606 /// N	SMN1	NM_000344	-1.53841
21776	8072757	NM_000395 // CSF2RB // colony stimulating factor 2 receptor, beta, low-affinity	CSF2RB	NM_000395	1.76221
25443	8109344	NM_000405 // GM2A // GM2 ganglioside activator // 5q31.3-q33.1 // 2760 /// ENST0	GM2A	NM_000405	-1.98645
25272	8107532	NM_000414 // HSD17B4 // hydroxysteroid (17-beta) dehydrogenase 4 // 5q21 // 3295	HSD17B4	NM_000414	-1.71918
13978	7994280	NM_000418 // IL4R // interleukin 4 receptor // 16p12.1-p11.2 // 3566 /// NM_0010	IL4R	NM_000418	1.55167
4405	7898693	NM_000478 // ALPL // alkaline phosphatase, liver/bone/kidney // 1p36.12 // 249 /	ALPL	NM_000478	1.4614
33065	8180034	NM_000544 // TAP2 // transporter 2, ATP-binding cassette, sub-family B (MDR/TAP)	TAP2	NM_000544	1.42123
27180	8125483	NM_000544 // TAP2 // transporter 2, ATP-binding cassette, sub-family B (MDR/TAP)	TAP2	NM_000544	1.42578
5043	7905060	NM_000566 // FCGR1A // Fc fragment of IgG, high affinity Ia, receptor (CD64) //	FCGR1A	NM_000566	2.1485
5039	7905047	NM_000566 // FCGR1A // Fc fragment of IgG, high affinity Ia, receptor (CD64) //	FCGR1A	NM_000566	2.34393
19986	8054722	NM_000576 // IL1B // interleukin 1, beta // 2q14 // 3553 /// ENST00000263341 //	IL1B	NM_000576	1.49671
26014	8114612	NM_000591 // CD14 // CD14 molecule // 5q22-q32|5q31.1 // 929 /// NM_001040021 //	CD14	NM_000591	1.59198
27182	8125512	NM_000593 // TAP1 // transporter 1, ATP-binding cassette, sub-family B (MDR/TAP)	TAP1	NM_000593	1.46826
32946	8178867	NM_000593 // TAP1 // transporter 1, ATP-binding cassette, sub-family B (MDR/TAP)	TAP1	NM_000593	1.46826
33067	8180061	NM_000593 // TAP1 // transporter 1, ATP-binding cassette, sub-family B (MDR/TAP)	TAP1	NM_000593	1.46826
26424	8118142	NM_000594 // TNF // tumor necrosis factor (TNF superfamily, member 2) // 6p21.3	TNF	NM_000594	1.40351
32854	8177983	NM_000594 // TNF // tumor necrosis factor (TNF superfamily, member 2) // 6p21.3	TNF	NM_000594	1.40351
32990	8179263	NM_000594 // TNF // tumor necrosis factor (TNF superfamily, member 2) // 6p21.3	TNF	NM_000594	1.40351
11028	7964787	NM_000619 // IFNG // interferon, gamma // 12q14 // 3458 /// ENST00000229135 // I	IFNG	NM_000619	1.52358
22492	8080184	NM_000688 // ALAS1 // aminolevulinate, delta-, synthase 1 // 3p21.1 // 211 /// N	ALAS1	NM_000688	1.64067
4871	7903414	NM_000699 // AMY2A // amylase, alpha 2A (pancreatic) // 1p21 // 279 /// NM_00403	AMY2A	NM_000699	-1.5851
30421	8155849	NM_000700 // ANXA1 // annexin A1 // 9q12-q21.2|9q12-q21.2 // 301 /// ENST0000025	ANXA1	NM_000700	-1.52976
24007	8095574	NM_000788 // DCK // deoxycytidine kinase // 4q13.3-q21.1 // 1633 /// ENST0000028	DCK	NM_000788	-1.49309
26628	8120428	NM_000801 // FKBP1A // FK506 binding protein 1A, 12kDa // 20p13 // 2280 /// ENST	FKBP1A	NM_000801	1.42086
19232	8046695	NM_000885 // ITGA4 // integrin, alpha 4 (antigen CD49D, alpha 4 subunit of VLA-4	ITGA4	NM_000885	-1.66211
17121	8026456	NM_000896 // CYP4F3 // cytochrome P450, family 4, subfamily F, polypeptide 3 //	CYP4F3	NM_000896	1.42847
12008	7974366	NM_000956 // PTGER2 // prostaglandin E receptor 2 (subtype EP2), 53kDa // 14q22	PTGER2	NM_000956	-1.76694
6804	7922976	NM_000963 // PTGS2 // prostaglandin-endoperoxide synthase 2 (prostaglandin G/H s	PTGS2	NM_000963	1.73138
13314	7986765	NM_000969 // RPL5 // ribosomal protein L5 // 1p22.1 // 6125 /// ENST00000370321	RPL5	NM_000969	-1.56765
28030	8133876	NM_001001548 // CD36 // CD36 molecule (thrombospondin receptor) // 7q11.2 // 948	CD36	NM_001001548	-1.42418
7943	7934505	NM_001001791 // C10orf55 // chromosome 10 open reading frame 55 // 10q22.2 // 41	C10orf55	NM_001001791	1.4883
5655	7911271	NM_001001918 // OR14C36 // olfactory receptor, family 14, subfamily C, member 36	OR14C36	NM_001001918	1.55215
26865	8122684	NM_001002255 // SUMO4 // SMT3 suppressor of mif two 3 homolog 4 (S. cerevisiae)	SUMO4	NM_001002255	-1.51202
11653	7971296	NM_001002264 // EPSTI1 // epithelial stromal interaction 1 (breast) // 13q13.3 /	EPSTI1	NM_001002264	1.67064
13514	7989335	NM_001002858 // ANXA2 // annexin A2 // 15q21-q22 // 302 /// NM_001002857 // ANXA	ANXA2	NM_001002858	-1.44222
16072	8016077	NM_001002909 // GPATCH8 // G patch domain containing 8 // 17q21.31 // 23131 ///	GPATCH8	NM_001002909	-1.49411
4214	7896744	NM_001005277 // OR4F16 // olfactory receptor, family 4, subfamily F, member 16 /	OR4F16	NM_001005277	1.53261
5676	7911345	NM_001005277 // OR4F16 // olfactory receptor, family 4, subfamily F, member 16 /	OR4F16	NM_001005277	1.53261
25585	8110672	NM_001005277 // OR4F16 // olfactory receptor, family 4, subfamily F, member 16 /	OR4F16	NM_001005277	1.53261
29623	8148962	NM_001005504 // OR4F21 // olfactory receptor, family 4, subfamily F, member 21 /	OR4F21	NM_001005504	1.57248
13752	7991777	NM_001008393 // C4orf46 // chromosome 4 open reading frame 46 // 4q32.1 // 20172	C4orf46	NM_001008393	-1.9736
10419	7958200	NM_001008394 // EID3 // EP300 interacting inhibitor of differentiation 3 // 12q2	EID3	NM_001008394	1.55022
11539	7970262	NM_001008895 // CUL4A // cullin 4A // 13q34 // 8451 /// NM_003589 // CUL4A // cu	CUL4A	NM_001008895	-1.45996
20136	8055969	NM_001009959 // ERMN // ermin, ERM-like protein // 2q24.1 // 57471 /// NM_020711	ERMN	NM_001009959	-1.68289
27545	8129410	NM_001010923 // TSEPA // thymocyte selection pathway associated // 6q22.33 // 38	TSEPA	NM_001010923	-1.46253
5565	7910539	NM_001010984 // C1orf124 // chromosome 1 open reading frame 124 // 1q42.12-q43 /	C1orf124	NM_001010984	-1.54751
20568	8061114	NM_001011546 // DSTN // destrin (actin depolymerizing factor) // 20p12.1 // 1103	DSTN	NM_001011546	-1.44411
14663	8001410	NM_001012398 // AKTIP // AKT interacting protein // 16q12.2 // 64400 /// NM_0224	AKTIP	NM_001012398	-1.48148
24871	8103601	NM_001012967 // DDX60L // DEAD (Asp-Glu-Ala-Asp) box polypeptide 60-like // 4q32	DDX60L	NM_001012967	1.5703
6539	7920210	NM_001017418 // SPRR2B // small proline-rich protein 2B // 1q21-q22 // 6701 ///	SPRR2B	NM_001017418	-1.49503
6403	7919133	NM_001017986 // FCGR1B // Fc fragment of IgG, high affinity Ib, receptor (CD64)	FCGR1B	NM_001017986	2.09446
6183	7916836	NM_001018067 // SERBP1 // SERPINE1 mRNA binding protein 1 // 1p31 // 26135 /// N	SERBP1	NM_001018067	-1.41732
17655	8031712	NM_001023563 // ZNF805 // zinc finger protein 805 // 19q13.43 // 390980 /// NM_0	ZNF805	NM_001023563	-1.71784
6472	7919606	NM_001024599 // HIST2H2BF // histone cluster 2, H2bf // 1q21.2 // 440689 /// NR_	HIST2H2BF	NM_001024599	1.48153
6463	7919584	NM_001024599 // HIST2H2BF // histone cluster 2, H2bf // 1q21.2 // 440689 /// NR_	HIST2H2BF	NM_001024599	1.47302
16681	8022170	NM_001024662 // RPL6 // ribosomal protein L6 // 12q24.1 // 6128 /// NM_000970 //	RPL6	NM_001024662	-1.402
7678	7931951	NM_001029880 // SFMBT2 // Scm-like with four mbt domains 2 // 10p14 // 57713 ///	SFMBT2	NM_001029880	-1.60805
26625	8120382	NM_001031623 // ZNF451 // zinc finger protein 451 // 6p12.1 // 26036 /// NM_0155	ZNF451	NM_001031623	-1.66453
26156	8115997	NM_001031677 // RAB24 // RAB24, member RAS oncogene family // 5q35.3 // 53917 //	RAB24	NM_001031677	1.594
7424	7929052	NM_001031683 // IFIT3 // interferon-induced protein with tetratricopeptide repea	IFIT3	NM_001031683	1.92402
20205	8056837	NM_001033045 // GPR155 // G protein-coupled receptor 155 // 2q31.1 // 151556 ///	GPR155	NM_001033045	1.57997
25630	8111136	NM_001034850 // FAM134B // family with sequence similarity 134, member B // 5p15	FAM134B	NM_001034850	-1.54598
14094	7995479	NM_001040284 // PAPD5 // PAP associated domain containing 5 // 16q12.1 // 64282	PAPD5	NM_001040284	-1.57016
11919	7973629	NM_001048205 // REC8 // REC8 homolog (yeast) // 14q11.2-q12 // 9985 /// NM_00513	REC8	NM_001048205	1.48463
15825	8013567	NM_001076680 // LOC201229 // hypothetical protein LOC201229 // 17q11.2 // 201229	LOC201229	NM_001076680	-1.4977
22771	8083090	NM_001080412 // ZBTB38 // zinc finger and BTB domain containing 38 // 3q23 // 25	ZBTB38	NM_001080412	-1.62548
22772	8083092	NM_001080412 // ZBTB38 // zinc finger and BTB domain containing 38 // 3q23 // 25	ZBTB38	NM_001080412	-1.43177
12642	7980828	NM_001080414 // CCDC88C // coiled-coil domain containing 88C // 14q32.12 // 4401	CCDC88C	NM_001080414	-1.70195
22782	8083183	NM_001080415 // SR140 // U2-associated SR140 protein // 3q23 // 23350 /// ENST00	SR140	NM_001080415	-1.41863
19495	8049552	NM_001080504 // RBM44 // RNA binding motif protein 44 // 2q37.3 // 375316 /// EN	RBM44	NM_001080504	-1.53975
28146	8135224	NM_001085386 // NF-E4 // transcription factor NF-E4 // 7q22.1 // 58160 /// AY258	NF-E4	NM_001085386	1.45579
25670	8111552	NM_001085411 // C5orf33 // chromosome 5 open reading frame 33 // 5p13.2 // 13368	C5orf33	NM_001085411	-1.77889
9804	7952022	NM_001098526 // AMICA1 // adhesion molecule, interacts with CXADR antigen 1 // 1	AMICA1	NM_001098526	1.86884
10943	7963851	NM_001098815 // KIAA0748 // KIAA0748 // 12q13.2 // 9840 /// AB018291 // KIAA0748	KIAA0748	NM_001098815	-1.71907
18024	8035773	NM_001099269 // ZNF506 // zinc finger protein 506 // 19p13.11 // 440515 /// NM_0	ZNF506	NM_001099269	-1.66672
17560	8030944	NM_001099694 // ZNF578 // zinc finger protein 578 // 19q13.41 // 147660 /// AK29	ZNF578	NM_001099694	1.49285
24098	8096538	NM_001100426 // RAP1GDS1 // RAP1, GTP-GDP dissociation stimulator 1 // 4q23-q25	RAP1GDS1	NM_001100426	-1.45095
12180	7976216	NM_001102366 // C14orf159 // chromosome 14 open reading frame 159 // 14q32.12 //	C14orf159	NM_001102366	1.68797
19951	8054308	NM_001102426 // TBC1D8 // TBC1 domain family, member 8 (with GRAM domain) // 2q1	TBC1D8	NM_001102426	-1.48111
18384	8038962	NM_001102657 // ZNF836 // zinc finger protein 836 // 19q13.33 // 162962 /// NM_0	ZNF836	NM_001102657	-1.4686
13347	7987145	NM_001103184 // FMN1 // formin 1 // 15q13.3 // 342184 /// ENST00000334528 // FMN	FMN1	NM_001103184	-1.41763
18385	8038967	NM_001105549 // ZNF83 // zinc finger protein 83 // 19q13.3 // 55769 /// NM_00110	ZNF83	NM_001105549	-1.42843
12066	7975068	NM_001123329 // ZBTB1 // zinc finger and BTB domain containing 1 // 14q23.3 // 2	ZBTB1	NM_001123329	-2.00355
8332	7938390	NM_001124 // ADM // adrenomedullin // 11p15.4 // 133 /// ENST00000278175 // ADM	ADM	NM_001124	1.51883
23302	8088813	NM_001126128 // PROK2 // prokineticin 2 // 3p13 // 60675 /// NM_021935 // PROK2	PROK2	NM_001126128	1.54469
19268	8047174	NM_001127257 // SLC39A10 // solute carrier family 39 (zinc transporter), member	SLC39A10	NM_001127257	-1.50101
28184	8135601	NM_001127500 // MET // met proto-oncogene (hepatocyte growth factor receptor) //	MET	NM_001127500	-1.44299
12647	7980891	NM_001128596 // TC2N // tandem C2 domains, nuclear // 14q32.12 // 123036 /// NM_	TC2N	NM_001128596	-1.90165
23251	8088247	NM_001128615 // ARHGEF3 // Rho guanine nucleotide exchange factor (GEF) 3 // 3p2	ARHGEF3	NM_001128615	-1.48504
16701	8022356	NM_001128626 // SPIRE1 // spire homolog 1 (Drosophila) // 18p11.21 // 56907 ///	SPIRE1	NM_001128626	-1.5663
31553	8166989	NM_001129898 // ZNF673 // zinc finger family member 673 // Xp11.3 // 55634 /// N	ZNF673	NM_001129898	-1.44219
19264	8047127	NM_001130158 // MYO1B // myosin IB // 2q12-q34 // 4430 /// NM_012223 // MYO1B //	MYO1B	NM_001130158	-1.50798
28909	8142324	NM_001130475 // THAP5 // THAP domain containing 5 // 7q31.1 // 168451 /// NM_182	THAP5	NM_001130475	1.43539
24883	8103728	NM_001130688 // HMGB2 // high-mobility group box 2 // 4q31 // 3148 /// NM_002129	HMGB2	NM_001130688	-1.4836
4859	7903321	NM_001130841 // RTCD1 // RNA terminal phosphate cyclase domain 1 // 1p21.2 // 86	RTCD1	NM_001130841	-1.85251
10980	7964347	NM_001130963 // TMEM194A // transmembrane protein 194A // 12q13.3 // 23306 /// N	TMEM194A	NM_001130963	-1.62624
18772	8042637	NM_001130978 // DYSF // dysferlin, limb girdle muscular dystrophy 2B (autosomal	DYSF	NM_001130978	1.60313
25527	8110106	NM_001131055 // HRH2 // histamine receptor H2 // 5q35.2 // 3274 /// NM_022304 //	HRH2	NM_001131055	1.6568
29320	8146159	NM_001134296 // AP3M2 // adaptor-related protein complex 3, mu 2 subunit // 8p11	AP3M2	NM_001134296	-1.74405
27573	8129728	NM_001134831 // AHI1 // Abelson helper integration site 1 // 6q23.3 // 54806 ///	AHI1	NM_001134831	-1.73793
15043	8005501	NM_001135036 // FAM18B2 // family with sequence similarity 18, member B2 // 17p1	FAM18B2	NM_001135036	-1.48064
23238	8088106	NM_001135055 // TKT // transketolase // 3p14.3 // 7086 /// NM_001064 // TKT // t	TKT	NM_001135055	1.45188
21525	8070467	NM_001135099 // TMPRSS2 // transmembrane protease, serine 2 // 21q22.3 // 7113 /	TMPRSS2	NM_001135099	-1.75151
28464	8138277	NM_001135924 // VWDE // von Willebrand factor D and EGF domains // 7p21.3 // 221	VWDE	NM_001135924	-1.86179
28463	8138258	NM_001135924 // VWDE // von Willebrand factor D and EGF domains // 7p21.3 // 221	VWDE	NM_001135924	-1.47616
17230	8027439	NM_001136156 // ZNF507 // zinc finger protein 507 // 19q13.11 // 22847 /// NM_01	ZNF507	NM_001136156	-1.70069
19341	8047815	NM_001136194 // FASTKD2 // FAST kinase domains 2 // 2q33.3 // 22868 /// NM_00113	FASTKD2	NM_001136194	-1.41506
32127	8171844	NM_001136233 // FAM48B2 // family with sequence similarity 48, member B2 // Xp22	FAM48B2	NM_001136233	1.41769
31498	8166509	NM_001136234 // FAM48B1 // family with sequence similarity 48, member B1 // Xp22	FAM48B1	NM_001136234	1.41769
24118	8096733	NM_001136258 // SGMS2 // sphingomyelin synthase 2 // 4q25 // 166929 /// NM_15262	SGMS2	NM_001136258	-1.63193
18380	8038949	NM_001136499 // ZNF841 // zinc finger protein 841 // 19q13.33 // 284371 /// ENST	ZNF841	NM_001136499	-1.66616
17066	8025984	NM_001136501 // ZNF844 // zinc finger protein 844 // 19p13.2 // 284391 /// AK027	ZNF844	NM_001136501	-1.40161
19493	8049542	NM_001137550 // LRRFIP1 // leucine rich repeat (in FLII) interacting protein 1 /	LRRFIP1	NM_001137550	-1.52849
5683	7911376	NM_001142467 // HES4 // hairy and enhancer of split 4 (Drosophila) // 1p36.33 //	HES4	NM_001142467	1.4741
15526	8010188	NM_001142640 // TNRC6C // trinucleotide repeat containing 6C // 17q25.3 // 57690	TNRC6C	NM_001142640	-1.41472
16627	8021635	NM_001143818 // SERPINB2 // serpin peptidase inhibitor, clade B (ovalbumin), mem	SERPINB2	NM_001143818	-1.74534
9876	7952601	NM_001143820 // ETS1 // v-ets erythroblastosis virus E26 oncogene homolog 1 (avi	ETS1	NM_001143820	-1.62806
27217	8125919	NM_001145775 // FKBP5 // FK506 binding protein 5 // 6p21.3-p21.2 // 2289 /// NM_	FKBP5	NM_001145775	-2.2371
18029	8035793	NM_001159293 // ZNF737 // zinc finger protein 737 // 19p12 // 100129842	ZNF737	NM_001159293	-1.43269
8867	7943413	NM_001165 // BIRC3 // baculoviral IAP repeat-containing 3 // 11q22 // 330 /// NM	BIRC3	NM_001165	-1.55909
19311	8047538	NM_001204 // BMPR2 // bone morphogenetic protein receptor, type II (serine/threo	BMPR2	NM_001204	-1.52843
28217	8135955	NM_001219 // CALU // calumenin // 7q32.1 // 813 /// NM_001130674 // CALU // calu	CALU	NM_001219	-1.48558
11687	7971573	NM_001268 // RCBTB2 // regulator of chromosome condensation (RCC1) and BTB (POZ)	RCBTB2	NM_001268	1.42704
9576	7949916	NM_001277 // CHKA // choline kinase alpha // 11q13.2 // 1119 /// NM_212469 // CH	CHKA	NM_001277	-1.40104
26497	8119000	NM_001315 // MAPK14 // mitogen-activated protein kinase 14 // 6p21.3-p21.2 // 14	MAPK14	NM_001315	1.40956
10026	7954090	NM_001423 // EMP1 // epithelial membrane protein 1 // 12p12.3 // 2012 /// ENST00	EMP1	NM_001423	-1.73702
27898	8132929	NM_001483 // GBAS // glioblastoma amplified sequence // 7p12 // 2631 /// ENST000	GBAS	NM_001483	-1.4267
30883	8160637	NM_001497 // B4GALT1 // UDP-Gal:betaGlcNAc beta 1,4- galactosyltransferase, poly	B4GALT1	NM_001497	-1.5845
27342	8127158	NM_001498 // GCLC // glutamate-cysteine ligase, catalytic subunit // 6p12 // 272	GCLC	NM_001498	-1.73178
24018	8095697	NM_001511 // CXCL1 // chemokine (C-X-C motif) ligand 1 (melanoma growth stimulat	CXCL1	NM_001511	1.47341
30290	8154765	NM_001539 // DNAJA1 // DnaJ (Hsp40) homolog, subfamily A, member 1 // 9p13-p12 /	DNAJA1	NM_001539	1.40868
7423	7929047	NM_001547 // IFIT2 // interferon-induced protein with tetratricopeptide repeats	IFIT2	NM_001547	2.121
7426	7929065	NM_001548 // IFIT1 // interferon-induced protein with tetratricopeptide repeats	IFIT1	NM_001548	2.10236
28175	8135514	NM_001550 // IFRD1 // interferon-related developmental regulator 1 // 7q22-q31 /	IFRD1	NM_001550	1.49649
24604	8101126	NM_001565 // CXCL10 // chemokine (C-X-C motif) ligand 10 // 4q21 // 3627 /// ENS	CXCL10	NM_001565	2.04851
30061	8152323	NM_001568 // EIF3E // eukaryotic translation initiation factor 3, subunit E // 8	EIF3E	NM_001568	-1.47782
19125	8045587	NM_001616 // ACVR2A // activin A receptor, type IIA // 2q22.3 // 92 /// ENST0000	ACVR2A	NM_001616	-1.52441
9452	7948667	NM_001620 // AHNAK // AHNAK nucleoprotein // 11q12.2 // 79026 /// NM_024060 // A	AHNAK	NM_001620	-1.59222
27762	8131614	NM_001621 // AHR // aryl hydrocarbon receptor // 7p15 // 196 /// ENST00000401808	AHR	NM_001621	-1.84716
26718	8121277	NM_001624 // AIM1 // absent in melanoma 1 // 6q21 // 202 /// ENST00000369066 //	AIM1	NM_001624	-1.42022
25750	8112388	NM_001656 // TRIM23 // tripartite motif-containing 23 // 5q12.3 // 373 /// NM_03	TRIM23	NM_001656	-1.45984
5276	7907160	NM_001677 // ATP1B1 // ATPase, Na+/K+ transporting, beta 1 polypeptide // 1q24 /	ATP1B1	NM_001677	-1.52583
25249	8107307	NM_001744 // CAMK4 // calcium/calmodulin-dependent protein kinase IV // 5q21.3 /	CAMK4	NM_001744	-1.5171
5510	7909967	NM_001748 // CAPN2 // calpain 2, (m/II) large subunit // 1q41-q42 // 824 /// NM_	CAPN2	NM_001748	-1.45837
8414	7939298	NM_001752 // CAT // catalase // 11p13 // 847 /// ENST00000241052 // CAT // catal	CAT	NM_001752	1.49794
9939	7953291	NM_001769 // CD9 // CD9 molecule // 12p13.3 // 928 /// ENST00000009180 // CD9 //	CD9	NM_001769	-1.91609
24549	8100603	NM_001812 // CENPC1 // centromere protein C 1 // 4q12-q13.3 // 1060 /// ENST0000	CENPC1	NM_001812	-1.57275
15960	8015031	NM_001838 // CCR7 // chemokine (C-C motif) receptor 7 // 17q12-q21.2 // 1236 ///	CCR7	NM_001838	-1.81018
31731	8168470	NM_001866 // COX7B // cytochrome c oxidase subunit VIIb // Xq21.1 // 1349 /// EN	COX7B	NM_001866	-1.43613
11035	7964834	NM_001874 // CPM // carboxypeptidase M // 12q14.3 // 1368 /// NM_198320 // CPM /	CPM	NM_001874	-1.43343
6299	7918008	NM_001918 // DBT // dihydrolipoamide branched chain transacylase E2 // 1p31 // 1	DBT	NM_001918	-1.55568
26253	8116921	NM_001955 // EDN1 // endothelin 1 // 6p24.1 // 1906 /// ENST00000379375 // EDN1	EDN1	NM_001955	-1.578
25349	8108370	NM_001964 // EGR1 // early growth response 1 // 5q31.1 // 1958 /// ENST000002399	EGR1	NM_001964	2.48329
16987	8025103	NM_001974 // EMR1 // egf-like module containing, mucin-like, hormone receptor-li	EMR1	NM_001974	1.48953
10011	7953981	NM_001987 // ETV6 // ets variant 6 // 12p13 // 2120 /// ENST00000266427 // ETV6	ETV6	NM_001987	1.42895
27502	8128956	NM_002037 // FYN // FYN oncogene related to SRC, FGR, YES // 6q21 // 2534 /// NM	FYN	NM_002037	-1.56536
5923	7914127	NM_002038 // IFI6 // interferon, alpha-inducible protein 6 // 1p35 // 2537 /// N	IFI6	NM_002038	1.68822
6244	7917516	NM_002053 // GBP1 // guanylate binding protein 1, interferon-inducible, 67kDa //	GBP1	NM_002053	2.42404
19786	8052762	NM_002056 // GFPT1 // glutamine-fructose-6-phosphate transaminase 1 // 2p13 // 2	GFPT1	NM_002056	-1.47578
6277	7917779	NM_002061 // GCLM // glutamate-cysteine ligase, modifier subunit // 1p22.1 // 27	GCLM	NM_002061	1.50463
22350	8078569	NM_002078 // GOLGA4 // golgi autoantigen, golgin subfamily a, 4 // 3p22-p21.3 //	GOLGA4	NM_002078	-1.42461
14477	7999532	NM_002094 // GSPT1 // G1 to S phase transition 1 // 16p13.1 // 2935 /// NM_00113	GSPT1	NM_002094	-1.66348
26455	8118556	NM_002122 // HLA-DQA1 // major histocompatibility complex, class II, DQ alpha 1	HLA-DQA1	NM_002122	-1.65198
32874	8178199	NM_002122 // HLA-DQA1 // major histocompatibility complex, class II, DQ alpha 1	HLA-DQA1	NM_002122	-1.46474
33009	8179489	NM_002122 // HLA-DQA1 // major histocompatibility complex, class II, DQ alpha 1	HLA-DQA1	NM_002122	-1.46474
27176	8125447	NM_002123 // HLA-DQB1 // major histocompatibility complex, class II, DQ beta 1 /	HLA-DQB1	NM_002123	-1.51131
27173	8125436	NM_002125 // HLA-DRB5 // major histocompatibility complex, class II, DR beta 5 /	HLA-DRB5	NM_002125	-1.5117
21765	8072678	NM_002133 // HMOX1 // heme oxygenase (decycling) 1 // 22q12|22q13.1 // 3162 ///	HMOX1	NM_002133	1.80511
5230	7906764	NM_002155 // HSPA6 // heat shock 70kDa protein 6 (HSP70B') // 1q23 // 3310 /// E	HSPA6	NM_002155	1.97165
19274	8047223	NM_002157 // HSPE1 // heat shock 10kDa protein 1 (chaperonin 10) // 2q33.1 // 33	HSPE1	NM_002157	1.52352
17864	8033987	NM_002162 // ICAM3 // intercellular adhesion molecule 3 // 19p13.3-p13.2 // 3385	ICAM3	NM_002162	1.56823
25021	8104901	NM_002185 // IL7R // interleukin 7 receptor // 5p13 // 3575 /// ENST00000303115	IL7R	NM_002185	-1.51491
25948	8114010	NM_002198 // IRF1 // interferon regulatory factor 1 // 5q31.1 // 3659 /// ENST00	IRF1	NM_002198	1.84083
25052	8105267	NM_002203 // ITGA2 // integrin, alpha 2 (CD49B, alpha 2 subunit of VLA-2 recepto	ITGA2	NM_002203	-1.62689
27765	8131666	NM_002214 // ITGB8 // integrin, beta 8 // 7p15.3 // 3696 /// ENST00000222573 //	ITGB8	NM_002214	-1.90913
6972	7924760	NM_002221 // ITPKB // inositol 1,4,5-trisphosphate 3-kinase B // 1q42.13 // 3707	ITPKB	NM_002221	-1.61799
21345	8068583	NM_002243 // KCNJ15 // potassium inwardly-rectifying channel, subfamily J, membe	KCNJ15	NM_002243	1.53066
10688	7961175	NM_002261 // KLRC3 // killer cell lectin-like receptor subfamily C, member 3 //	KLRC3	NM_002261	-1.4451
11691	7971620	NM_002267 // KPNA3 // karyopherin alpha 3 (importin alpha 4) // 13q14.3 // 3839	KPNA3	NM_002267	-1.60735
10752	7961693	NM_002300 // LDHB // lactate dehydrogenase B // 12p12.2-p12.1 // 3945 /// ENST00	LDHB	NM_002300	-1.41323
22041	8075310	NM_002309 // LIF // leukemia inhibitory factor (cholinergic differentiation fact	LIF	NM_002309	1.64068
8108	7936463	NM_002313 // ABLIM1 // actin binding LIM protein 1 // 10q25 // 3983 /// NM_00100	ABLIM1	NM_002313	-1.559
31893	8169792	NM_002351 // SH2D1A // SH2 domain protein 1A // Xq25-q26 // 4068 /// NM_00111493	SH2D1A	NM_002351	-1.41673
24309	8098439	NM_002354 // EPCAM // epithelial cell adhesion molecule // 2p21 // 4072 /// ENST	EPCAM	NM_002354	-1.4961
18889	8043504	NM_002371 // MAL // mal, T-cell differentiation protein // 2cen-q13 // 4118 ///	MAL	NM_002371	-1.68452
10307	7956989	NM_002392 // MDM2 // Mdm2 p53 binding protein homolog (mouse) // 12q14.3-q15 //	MDM2	NM_002392	-1.5903
31421	8165794	NM_002414 // CD99 // CD99 molecule // Xp22.32; Yp11.3 // 4267 /// NM_001122898 /	CD99	NM_002414	-1.43753
32646	8176360	NM_002414 // CD99 // CD99 molecule // Xp22.32; Yp11.3 // 4267 /// NM_001122898 /	CD99	NM_002414	-1.43753
5192	7906377	NM_002432 // MNDA // myeloid cell nuclear differentiation antigen // 1q22 // 433	MNDA	NM_002432	1.47867
21360	8068713	NM_002462 // MX1 // myxovirus (influenza virus) resistance 1, interferon-inducib	MX1	NM_002462	1.80741
21359	8068697	NM_002463 // MX2 // myxovirus (influenza virus) resistance 2 (mouse) // 21q22.3	MX2	NM_002463	1.53659
30514	8156718	NM_002486 // NCBP1 // nuclear cap binding protein subunit 1, 80kDa // 9q34.1 //	NCBP1	NM_002486	-1.52196
6369	7918813	NM_002524 // NRAS // neuroblastoma RAS viral (v-ras) oncogene homolog // 1p13.2	NRAS	NM_002524	-1.5139
10684	7961142	NM_002543 // OLR1 // oxidized low density lipoprotein (lectin-like) receptor 1 /	OLR1	NM_002543	1.76584
11110	7965652	NM_002595 // PCTK2 // PCTAIRE protein kinase 2 // 12q23.1 // 5128 /// ENST000002	PCTK2	NM_002595	-1.62703
13200	7985662	NM_002605 // PDE8A // phosphodiesterase 8A // 15q25.3 // 5151 /// NM_173454 // P	PDE8A	NM_002605	-1.41458
15699	8012349	NM_002616 // PER1 // period homolog 1 (Drosophila) // 17p13.1-p12 // 5187 /// EN	PER1	NM_002616	-1.4228
24587	8100971	NM_002704 // PPBP // pro-platelet basic protein (chemokine (C-X-C motif) ligand	PPBP	NM_002704	-1.90915
11186	7966368	NM_002710 // PPP1CC // protein phosphatase 1, catalytic subunit, gamma isoform /	PPP1CC	NM_002710	-1.53375
28162	8135378	NM_002736 // PRKAR2B // protein kinase, cAMP-dependent, regulatory, type II, bet	PRKAR2B	NM_002736	-1.45255
13065	7984319	NM_002755 // MAP2K1 // mitogen-activated protein kinase kinase 1 // 15q22.1-q22.	MAP2K1	NM_002755	-1.44145
15076	8005707	NM_002756 // MAP2K3 // mitogen-activated protein kinase kinase 3 // 17q11.2 // 5	MAP2K3	NM_002756	1.4592
19664	8051501	NM_002759 // EIF2AK2 // eukaryotic translation initiation factor 2-alpha kinase	EIF2AK2	NM_002759	1.52632
28296	8136790	NM_002770 // PRSS2 // protease, serine, 2 (trypsin 2) // 7q34 // 5645 /// ENST00	PRSS2	NM_002770	1.41666
12381	7978123	NM_002818 // PSME2 // proteasome (prosome, macropain) activator subunit 2 (PA28	PSME2	NM_002818	1.40911
25266	8107470	NM_002823 // PTMA // prothymosin, alpha // 2q35-q36 // 5757 /// NM_001099285 //	PTMA	NM_002823	-1.44452
4843	7903119	NM_002858 // ABCD3 // ATP-binding cassette, sub-family D (ALD), member 3 // 1p22	ABCD3	NM_002858	-1.5017
12470	7979085	NM_002863 // PYGL // phosphorylase, glycogen, liver // 14q21-q22 // 5836 /// ENS	PYGL	NM_002863	1.55465
12037	7974621	NM_002892 // ARID4A // AT rich interactive domain 4A (RBP1-like) // 14q23.1 // 5	ARID4A	NM_002892	-1.55901
32098	8171516	NM_002893 // RBBP7 // retinoblastoma binding protein 7 // Xp22.2 // 5931 /// ENS	RBBP7	NM_002893	-1.41075
16513	8020468	NM_002894 // RBBP8 // retinoblastoma binding protein 8 // 18q11.2 // 5932 /// NM	RBBP8	NM_002894	-1.53007
13138	7985089	NM_002902 // RCN2 // reticulocalbin 2, EF-hand calcium binding domain // 15q23 /	RCN2	NM_002902	-1.56174
9759	7951554	NM_002906 // RDX // radixin // 11q23 // 5962 /// ENST00000343115 // RDX // radix	RDX	NM_002906	-1.76872
24463	8099860	NM_002913 // RFC1 // replication factor C (activator 1) 1, 145kDa // 4p14-p13 //	RFC1	NM_002913	-1.42849
24214	8097647	NM_002940 // ABCE1 // ATP-binding cassette, sub-family E (OABP), member 1 // 4q3	ABCE1	NM_002940	-1.43316
22316	8078270	NM_002948 // RPL15 // ribosomal protein L15 // 3p24.2 // 6138 /// ENST0000030783	RPL15	NM_002948	-1.462
6545	7920244	NM_002964 // S100A8 // S100 calcium binding protein A8 // 1q21 // 6279 /// ENST0	S100A8	NM_002964	1.53172
5112	7905571	NM_002965 // S100A9 // S100 calcium binding protein A9 // 1q21 // 6280 /// ENST0	S100A9	NM_002965	1.63768
6523	7920123	NM_002966 // S100A10 // S100 calcium binding protein A10 // 1q21 // 6281 /// ENS	S100A10	NM_002966	-1.7081
23047	8085716	NM_002971 // SATB1 // SATB homeobox 1 // 3p23 // 6304 /// NM_001131010 // SATB1	SATB1	NM_002971	-1.61566
16849	8023688	NM_002974 // SERPINB4 // serpin peptidase inhibitor, clade B (ovalbumin), member	SERPINB4	NM_002974	1.47411
21119	8066513	NM_002999 // SDC4 // syndecan 4 // 20q12 // 6385 /// ENST00000372733 // SDC4 //	SDC4	NM_002999	-1.44808
16379	8019486	NM_003004 // SECTM1 // secreted and transmembrane 1 // 17q25 // 6398 /// ENST000	SECTM1	NM_003004	1.53935
30124	8153021	NM_003033 // ST3GAL1 // ST3 beta-galactoside alpha-2,3-sialyltransferase 1 // 8q	ST3GAL1	NM_003033	-1.46343
8981	7944667	NM_003105 // SORL1 // sortilin-related receptor, L(DLR class) A repeats-containi	SORL1	NM_003105	1.54465
27770	8131709	NM_003112 // SP4 // Sp4 transcription factor // 7p15.3 // 6671 /// ENST000002225	SP4	NM_003112	-1.56543
18698	8041995	NM_003128 // SPTBN1 // spectrin, beta, non-erythrocytic 1 // 2p21 // 6711 /// NM	SPTBN1	NM_003128	-1.42474
26559	8119712	NM_003131 // SRF // serum response factor (c-fos serum response element-binding	SRF	NM_003131	1.45766
20261	8057771	NM_003151 // STAT4 // signal transducer and activator of transcription 4 // 2q32	STAT4	NM_003151	-1.49918
30080	8152553	NM_003184 // TAF2 // TAF2 RNA polymerase II, TATA box binding protein (TBP)-asso	TAF2	NM_003184	-1.44444
7283	7927669	NM_003201 // TFAM // transcription factor A, mitochondrial // 10q21 // 7019 ///	TFAM	NM_003201	-1.40037
19796	8052872	NM_003236 // TGFA // transforming growth factor, alpha // 2p13 // 7039 /// NM_00	TGFA	NM_003236	1.45352
12908	7982597	NM_003246 // THBS1 // thrombospondin 1 // 15q15 // 7057 /// ENST00000260356 // T	THBS1	NM_003246	-1.85701
24460	8099834	NM_003263 // TLR1 // toll-like receptor 1 // 4p14 // 7096 /// ENST00000308979 //	TLR1	NM_003263	1.70778
32351	8173941	NM_003270 // TSPAN6 // tetraspanin 6 // Xq22 // 7105 /// ENST00000373020 // TSPA	TSPAN6	NM_003270	-1.47304
11512	7969881	NM_003291 // TPP2 // tripeptidyl peptidase II // 13q32-q33 // 7174 /// ENST00000	TPP2	NM_003291	-2.0464
10413	7958130	NM_003299 // HSP90B1 // heat shock protein 90kDa beta (Grp94), member 1 // 12q24	HSP90B1	NM_003299	1.47344
21339	8068522	NM_003316 // TTC3 // tetratricopeptide repeat domain 3 // 21q22.2 // 7267 /// NM	TTC3	NM_003316	-1.58837
24497	8100210	NM_003328 // TXK // TXK tyrosine kinase // 4p12 // 7294 /// ENST00000264316 // T	TXK	NM_003328	-1.79221
19754	8052526	NM_003400 // XPO1 // exportin 1 (CRM1 homolog, yeast) // 2p16 // 7514 /// ENST00	XPO1	NM_003400	-1.82254
21754	8072577	NM_003405 // YWHAH // tyrosine 3-monooxygenase/tryptophan 5-monooxygenase activa	YWHAH	NM_003405	-1.55366
18034	8035813	NM_003423 // ZNF43 // zinc finger protein 43 // 19p13.1-p12 // 7594 /// ENST0000	ZNF43	NM_003423	-1.44946
18041	8035842	NM_003430 // ZNF91 // zinc finger protein 91 // 19p13.1-p12 // 7644 /// ENST0000	ZNF91	NM_003430	-1.76839
7069	7925691	NM_003431 // ZNF124 // zinc finger protein 124 // 1q44 // 7678 /// ENST000003406	ZNF124	NM_003431	-1.46918
17070	8025998	NM_003437 // ZNF136 // zinc finger protein 136 // 19p13.2-p13.12 // 7695 /// ENS	ZNF136	NM_003437	-1.45666
10583	7960150	NM_003440 // ZNF140 // zinc finger protein 140 // 12q24.32-q24.33 // 7699 /// EN	ZNF140	NM_003440	-1.42176
23769	8093336	NM_003441 // ZNF141 // zinc finger protein 141 // 4p16.3 // 7700 /// ENST0000024	ZNF141	NM_003441	-1.4436
8884	7943580	NM_003478 // CUL5 // cullin 5 // 11q22-q23 // 8065 /// ENST00000299351 // CUL5 /	CUL5	NM_003478	-1.67158
21429	8069553	NM_003489 // NRIP1 // nuclear receptor interacting protein 1 // 21q11.2 // 8204	NRIP1	NM_003489	-1.72888
5046	7905079	NM_003516 // HIST2H2AA3 // histone cluster 2, H2aa3 // 1q21.2 // 8337 /// NM_001	HIST2H2AA3	NM_003516	1.44096
6475	7919619	NM_003516 // HIST2H2AA3 // histone cluster 2, H2aa3 // 1q21.2 // 8337 /// NM_001	HIST2H2AA3	NM_003516	1.44096
26316	8117402	NM_003545 // HIST1H4E // histone cluster 1, H4e // 6p21.3 // 8367 /// CR542180 /	HIST1H4E	NM_003545	-1.42661
18948	8044133	NM_003581 // NCK2 // NCK adaptor protein 2 // 2q12 // 8440 /// NM_001004720 // N	NCK2	NM_003581	-1.45188
19816	8053046	NM_003584 // DUSP11 // dual specificity phosphatase 11 (RNA/RNP complex 1-intera	DUSP11	NM_003584	-1.65215
7784	7933047	NM_003591 // CUL2 // cullin 2 // 10p11.21 // 8453 /// ENST00000374748 // CUL2 //	CUL2	NM_003591	-1.65809
27950	8133155	NM_003596 // TPST1 // tyrosylprotein sulfotransferase 1 // 7q11.21 // 8460 /// E	TPST1	NM_003596	-1.59418
18531	8040211	NM_003597 // KLF11 // Kruppel-like factor 11 // 2p25 // 8462 /// ENST00000305883	KLF11	NM_003597	-1.61258
12164	7976080	NM_003608 // GPR65 // G protein-coupled receptor 65 // 14q31-q32.1 // 8477 /// E	GPR65	NM_003608	1.62104
19680	8051707	NM_003618 // MAP4K3 // mitogen-activated protein kinase kinase kinase kinase 3 /	MAP4K3	NM_003618	-1.42522
20603	8061416	NM_003650 // CST7 // cystatin F (leukocystatin) // 20p11.21 // 8530 /// ENST0000	CST7	NM_003650	1.50509
4860	7903334	NM_003672 // CDC14A // CDC14 cell division cycle 14 homolog A (S. cerevisiae) //	CDC14A	NM_003672	-1.41085
8457	7939767	NM_003682 // MADD // MAP-kinase activating death domain // 11p11.2 // 8567 /// N	MADD	NM_003682	-1.53829
20225	8057034	NM_003690 // PRKRA // protein kinase, interferon-inducible double stranded RNA d	PRKRA	NM_003690	-1.43059
11246	7967117	NM_003733 // OASL // 2'-5'-oligoadenylate synthetase-like // 12q24.2 // 8638 ///	OASL	NM_003733	1.70365
14818	8003089	NM_003791 // MBTPS1 // membrane-bound transcription factor peptidase, site 1 //	MBTPS1	NM_003791	-1.44541
23646	8092169	NM_003810 // TNFSF10 // tumor necrosis factor (ligand) superfamily, member 10 //	TNFSF10	NM_003810	1.99668
29237	8145244	NM_003841 // TNFRSF10C // tumor necrosis factor receptor superfamily, member 10c	TNFRSF10C	NM_003841	1.42559
23289	8088664	NM_003848 // SUCLG2 // succinate-CoA ligase, GDP-forming, beta subunit // 3p14.1	SUCLG2	NM_003848	-1.40603
11682	7971541	NM_003850 // SUCLA2 // succinate-CoA ligase, ADP-forming, beta subunit // 13q12.	SUCLA2	NM_003850	-1.47367
6705	7922051	NM_003851 // CREG1 // cellular repressor of E1A-stimulated genes 1 // 1q24 // 88	CREG1	NM_003851	-1.44046
18937	8044035	NM_003855 // IL18R1 // interleukin 18 receptor 1 // 2q12 // 8809 /// ENST0000040	IL18R1	NM_003855	-1.79076
24791	8102950	NM_003866 // INPP4B // inositol polyphosphate-4-phosphatase, type II, 105kDa //	INPP4B	NM_003866	-1.44037
29886	8151032	NM_003878 // GGH // gamma-glutamyl hydrolase (conjugase, folylpolygammaglutamyl	GGH	NM_003878	-1.64749
26228	8116664	NM_003913 // PRPF4B // PRP4 pre-mRNA processing factor 4 homolog B (yeast) // 6p	PRPF4B	NM_003913	-1.47992
16323	8018864	NM_003955 // SOCS3 // suppressor of cytokine signaling 3 // 17q25.3 // 9021 ///	SOCS3	NM_003955	1.86179
10023	7954065	NM_003979 // GPRC5A // G protein-coupled receptor, family C, group 5, member A /	GPRC5A	NM_003979	-1.53534
4872	7903425	NM_004038 // AMY1A // amylase, alpha 1A (salivary) // 1p21 // 276 /// NM_0010082	AMY1A	NM_004038	-1.51796
4873	7903440	NM_004038 // AMY1A // amylase, alpha 1A (salivary) // 1p21 // 276 /// NM_0010082	AMY1A	NM_004038	-1.51796
6306	7918134	NM_004038 // AMY1A // amylase, alpha 1A (salivary) // 1p21 // 276 /// NM_0010082	AMY1A	NM_004038	-1.51796
10018	7954029	NM_004064 // CDKN1B // cyclin-dependent kinase inhibitor 1B (p27, Kip1) // 12p13	CDKN1B	NM_004064	-1.63743
11151	7966052	NM_004075 // CRY1 // cryptochrome 1 (photolyase-like) // 12q23-q24.1 // 1407 ///	CRY1	NM_004075	-1.69211
10986	7964460	NM_004083 // DDIT3 // DNA-damage-inducible transcript 3 // 12q13.1-q13.2 // 1649	DDIT3	NM_004083	1.40683
6247	7917532	NM_004120 // GBP2 // guanylate binding protein 2, interferon-inducible // 1p22.2	GBP2	NM_004120	1.51878
12484	7979260	NM_004124 // GMFB // glia maturation factor, beta // 14q22.2 // 2764 /// ENST000	GMFB	NM_004124	-1.55435
22792	8083272	NM_004130 // GYG1 // glycogenin 1 // 3q24-q25.1 // 2992 /// ENST00000345003 // G	GYG1	NM_004130	1.65288
13146	7985166	NM_004136 // IREB2 // iron-responsive element binding protein 2 // 15q25.1 // 36	IREB2	NM_004136	-1.48311
23111	8086406	NM_004206 // SEC22C // SEC22 vesicle trafficking protein homolog C (S. cerevisia	SEC22C	NM_004206	-1.63181
9400	7948274	NM_004223 // UBE2L6 // ubiquitin-conjugating enzyme E2L 6 // 11q12 // 9246 /// N	UBE2L6	NM_004223	1.44937
12650	7980923	NM_004239 // TRIP11 // thyroid hormone receptor interactor 11 // 14q31-q32 // 93	TRIP11	NM_004239	-1.55968
10642	7960794	NM_004244 // CD163 // CD163 molecule // 12p13.3 // 9332 /// NM_203416 // CD163 /	CD163	NM_004244	-1.502
24552	8100664	NM_004262 // TMPRSS11D // transmembrane protease, serine 11D // 4q13.2 // 9407 /	TMPRSS11D	NM_004262	-1.55726
28148	8135235	NM_004279 // PMPCB // peptidase (mitochondrial processing) beta // 7q22.1 // 951	PMPCB	NM_004279	-1.51666
21803	8073039	NM_004286 // GTPBP1 // GTP binding protein 1 // 22q13.1 // 9567 /// ENST00000216	GTPBP1	NM_004286	1.52671
20138	8055980	NM_004288 // CYTIP // cytohesin 1 interacting protein // 2q11.2 // 9595 /// ENST	CYTIP	NM_004288	-1.42329
10165	7955535	NM_004302 // ACVR1B // activin A receptor, type IB // 12q13 // 91 /// NM_020328	ACVR1B	NM_004302	-1.47131
9740	7951385	NM_004347 // CASP5 // caspase 5, apoptosis-related cysteine peptidase // 11q22.2	CASP5	NM_004347	1.45777
24039	8095870	NM_004354 // CCNG2 // cyclin G2 // 4q21.1 // 901 /// ENST00000316355 // CCNG2 //	CCNG2	NM_004354	-1.43909
19917	8053882	NM_004418 // DUSP2 // dual specificity phosphatase 2 // 2q11 // 1844 /// ENST000	DUSP2	NM_004418	1.66072
5062	7905220	NM_004425 // ECM1 // extracellular matrix protein 1 // 1q21 // 1893 /// NM_02266	ECM1	NM_004425	-1.56605
6934	7924351	NM_004446 // EPRS // glutamyl-prolyl-tRNA synthetase // 1q41-q42 // 2058 /// ENS	EPRS	NM_004446	-1.50018
24267	8098084	NM_004453 // ETFDH // electron-transferring-flavoprotein dehydrogenase // 4q32-q	ETFDH	NM_004453	-1.57921
15847	8013788	NM_004475 // FLOT2 // flotillin 2 // 17q11-q12 // 2319 /// ENST00000394908 // FL	FLOT2	NM_004475	1.43921
24339	8098714	NM_004477 // FRG1 // FSHD region gene 1 // 4q35 // 2483 /// ENST00000226798 // F	FRG1	NM_004477	-1.5921
30994	8161509	NM_004477 // FRG1 // FSHD region gene 1 // 4q35 // 2483 /// NR_003579 // FRG1B /	FRG1	NM_004477	-1.50385
17452	8029856	NM_004491 // GRLF1 // glucocorticoid receptor DNA binding factor 1 // 19q13.3 //	GRLF1	NM_004491	-1.40509
25081	8105523	NM_004520 // KIF2A // kinesin heavy chain member 2A // 5q12-q13 // 3796 /// NM_0	KIF2A	NM_004520	-1.7762
25767	8112521	NM_004536 // NAIP // NLR family, apoptosis inhibitory protein // 5q13.1 // 4671	NAIP	NM_004536	2.08523
32809	8177527	NM_004536 // NAIP // NLR family, apoptosis inhibitory protein // 5q13.1 // 4671	NAIP	NM_004536	2.08523
25764	8112478	NM_004536 // NAIP // NLR family, apoptosis inhibitory protein // 5q13.1 // 4671	NAIP	NM_004536	2.05877
11055	7965048	NM_004537 // NAP1L1 // nucleosome assembly protein 1-like 1 // 12q21.2 // 4673 /	NAP1L1	NM_004537	-1.57629
7119	7926037	NM_004566 // PFKFB3 // 6-phosphofructo-2-kinase/fructose-2,6-biphosphatase 3 //	PFKFB3	NM_004566	1.49274
4764	7902382	NM_004582 // RABGGTB // Rab geranylgeranyltransferase, beta subunit // 1p31 // 5	RABGGTB	NM_004582	-1.69286
16162	8016858	NM_004645 // COIL // coilin // 17q22-q23 // 8161 /// ENST00000240316 // COIL //	COIL	NM_004645	-1.4093
27565	8129637	NM_004665 // VNN2 // vanin 2 // 6q23-q24 // 8875 /// NM_078488 // VNN2 // vanin	VNN2	NM_004665	1.51057
20121	8055702	NM_004688 // NMI // N-myc (and STAT) interactor // 2q23 // 9111 /// ENST00000243	NMI	NM_004688	1.59005
16250	8017843	NM_004694 // SLC16A6 // solute carrier family 16, member 6 (monocarboxylic acid	SLC16A6	NM_004694	-2.54661
9642	7950544	NM_004705 // PRKRIR // protein-kinase, interferon-inducible double stranded RNA	PRKRIR	NM_004705	-1.86515
12456	7978866	NM_004713 // SDCCAG1 // serologically defined colon cancer antigen 1 // 14q22 //	SDCCAG1	NM_004713	-1.43936
7610	7931187	NM_004725 // BUB3 // budding uninhibited by benzimidazoles 3 homolog (yeast) //	BUB3	NM_004725	-1.4134
7314	7927936	NM_004728 // DDX21 // DEAD (Asp-Glu-Ala-Asp) box polypeptide 21 // 10q21 // 9188	DDX21	NM_004728	1.50604
4754	7902269	NM_004768 // SFRS11 // splicing factor, arginine/serine-rich 11 // 1p31 // 9295	SFRS11	NM_004768	-1.48598
27553	8129522	NM_004830 // MED23 // mediator complex subunit 23 // 6q22.33-q24.1 // 9439 /// N	MED23	NM_004830	-1.48376
6649	7921434	NM_004833 // AIM2 // absent in melanoma 2 // 1q22 // 9447 /// ENST00000368130 //	AIM2	NM_004833	1.85745
26427	8118158	NM_004847 // AIF1 // allograft inflammatory factor 1 // 6p21.3 // 199 /// NM_001	AIF1	NM_004847	1.41947
32856	8177996	NM_004847 // AIF1 // allograft inflammatory factor 1 // 6p21.3 // 199 /// NM_001	AIF1	NM_004847	1.41947
32992	8179276	NM_004847 // AIF1 // allograft inflammatory factor 1 // 6p21.3 // 199 /// NM_001	AIF1	NM_004847	1.41947
31297	8164580	NM_004878 // PTGES // prostaglandin E synthase // 9q34.3 // 9536 /// ENST0000034	PTGES	NM_004878	-1.42825
25974	8114225	NM_004893 // H2AFY // H2A histone family, member Y // 5q31.3-q32 // 9555 /// NM_	H2AFY	NM_004893	-1.43858
7412	7928937	NM_004897 // MINPP1 // multiple inositol polyphosphate histidine phosphatase, 1	MINPP1	NM_004897	-1.41972
14855	8003484	NM_004913 // C16orf7 // chromosome 16 open reading frame 7 // 16q24 // 9605 ///	C16orf7	NM_004913	1.50692
18553	8040386	NM_004939 // DDX1 // DEAD (Asp-Glu-Ala-Asp) box polypeptide 1 // 2p24 // 1653 //	DDX1	NM_004939	-1.62066
11791	7972557	NM_004951 // GPR183 // G protein-coupled receptor 183 // 13q32.3 // 1880 /// ENS	GPR183	NM_004951	-1.46798
26265	8116998	NM_004973 // JARID2 // jumonji, AT rich interactive domain 2 // 6p24-p23 // 3720	JARID2	NM_004973	-1.40072
28948	8142663	NM_005000 // NDUFA5 // NADH dehydrogenase (ubiquinone) 1 alpha subcomplex, 5, 13	NDUFA5	NM_005000	-1.48467
4286	7897482	NM_005026 // PIK3CD // phosphoinositide-3-kinase, catalytic, delta polypeptide /	PIK3CD	NM_005026	1.41936
24847	8103437	NM_005038 // PPID // peptidylprolyl isomerase D // 4q31.3 // 5481 /// ENST000003	PPID	NM_005038	-1.41768
32782	8177277	NM_005058 // RBMY1A1 // RNA binding motif protein, Y-linked, family 1, member A1	RBMY1A1	NM_005058	1.46322
31046	8161919	NM_005077 // TLE1 // transducin-like enhancer of split 1 (E(sp1) homolog, Drosop	TLE1	NM_005077	-1.46027
16161	8016847	NM_005082 // TRIM25 // tripartite motif-containing 25 // 17q23.2 // 7706 /// ENS	TRIM25	NM_005082	1.44397
4225	7896817	NM_005101 // ISG15 // ISG15 ubiquitin-like modifier // 1p36.33 // 9636 /// ENST0	ISG15	NM_005101	1.63913
12187	7976307	NM_005113 // GOLGA5 // golgi autoantigen, golgin subfamily a, 5 // 14q32.12-q32.	GOLGA5	NM_005113	-1.46005
31209	8163618	NM_005118 // TNFSF15 // tumor necrosis factor (ligand) superfamily, member 15 //	TNFSF15	NM_005118	1.62502
22317	8078272	NM_005126 // NR1D2 // nuclear receptor subfamily 1, group D, member 2 // 3p24.2	NR1D2	NM_005126	-1.49923
24043	8095986	NM_005139 // ANXA3 // annexin A3 // 4q13-q22 // 306 /// ENST00000264908 // ANXA3	ANXA3	NM_005139	1.79053
16437	8019807	NM_005151 // USP14 // ubiquitin specific peptidase 14 (tRNA-guanine transglycosy	USP14	NM_005151	-1.84939
14283	7997633	NM_005153 // USP10 // ubiquitin specific peptidase 10 // 16q24.1 // 9100 /// ENS	USP10	NM_005153	-1.67482
20119	8055688	NM_005168 // RND3 // Rho family GTPase 3 // 2q23.3 // 390 /// ENST00000263895 //	RND3	NM_005168	-1.50769
7169	7926609	NM_005180 // BMI1 // BMI1 polycomb ring finger oncogene // 10p11.23 // 648 /// E	BMI1	NM_005180	-1.71827
27454	8128429	NM_005190 // CCNC // cyclin C // 6q21 // 892 /// NM_001013399 // CCNC // cyclin	CCNC	NM_005190	-1.53103
22679	8082058	NM_005213 // CSTA // cystatin A (stefin A) // 3q21 // 1475 /// ENST00000264474 /	CSTA	NM_005213	1.43932
12131	7975779	NM_005252 // FOS // v-fos FBJ murine osteosarcoma viral oncogene homolog // 14q2	FOS	NM_005252	1.44296
13461	7988687	NM_005254 // GABPB1 // GA binding protein transcription factor, beta subunit 1 /	GABPB1	NM_005254	-1.57772
11790	7972548	NM_005292 // GPR18 // G protein-coupled receptor 18 // 13q32 // 2841 /// NM_0010	GPR18	NM_005292	-1.80125
17270	8027862	NM_005306 // FFAR2 // free fatty acid receptor 2 // 19q13.1 // 2867 /// ENST0000	FFAR2	NM_005306	1.82832
7584	7930894	NM_005308 // GRK5 // G protein-coupled receptor kinase 5 // 10q24-qter // 2869 /	GRK5	NM_005308	-1.55448
27051	8124397	NM_005319 // HIST1H1C // histone cluster 1, H1c // 6p21.3 // 3006 /// ENST000003	HIST1H1C	NM_005319	-1.43784
26312	8117377	NM_005321 // HIST1H1E // histone cluster 1, H1e // 6p21.3 // 3008 /// ENST000003	HIST1H1E	NM_005321	-1.53577
31445	8165995	NM_005333 // HCCS // holocytochrome c synthase (cytochrome c heme-lyase) // Xp22	HCCS	NM_005333	-1.48208
26441	8118314	NM_005346 // HSPA1B // heat shock 70kDa protein 1B // 6p21.3 // 3304 /// NM_0053	HSPA1B	NM_005346	1.51004
32865	8178086	NM_005346 // HSPA1B // heat shock 70kDa protein 1B // 6p21.3 // 3304 /// NM_0053	HSPA1B	NM_005346	1.51921
32998	8179324	NM_005346 // HSPA1B // heat shock 70kDa protein 1B // 6p21.3 // 3304 /// NM_0053	HSPA1B	NM_005346	1.51921
31259	8164165	NM_005347 // HSPA5 // heat shock 70kDa protein 5 (glucose-regulated protein, 78k	HSPA5	NM_005347	1.56431
11465	7969438	NM_005358 // LMO7 // LIM domain 7 // 13q22.2 // 4008 /// NM_015842 // LMO7 // LI	LMO7	NM_005358	-1.61244
10962	7964119	NM_005419 // STAT2 // signal transducer and activator of transcription 2, 113kDa	STAT2	NM_005419	1.90193
6952	7924526	NM_005426 // TP53BP2 // tumor protein p53 binding protein, 2 // 1q42.1 // 7159 /	TP53BP2	NM_005426	-1.42478
7873	7933760	NM_005436 // CCDC6 // coiled-coil domain containing 6 // 10q21 // 8030 /// ENST0	CCDC6	NM_005436	-1.56043
7544	7930422	NM_005445 // SMC3 // structural maintenance of chromosomes 3 // 10q25 // 9126 //	SMC3	NM_005445	-1.47353
6196	7916969	NM_005455 // ZRANB2 // zinc finger, RAN-binding domain containing 2 // 1p31 // 9	ZRANB2	NM_005455	-1.57536
22838	8083709	NM_005496 // SMC4 // structural maintenance of chromosomes 4 // 3q26.1 // 10051	SMC4	NM_005496	-1.51738
10760	7961829	NM_005504 // BCAT1 // branched chain aminotransferase 1, cytosolic // 12p12.1 //	BCAT1	NM_005504	-1.43387
16836	8023561	NM_005570 // LMAN1 // lectin, mannose-binding, 1 // 18q21.3-q22 // 3998 /// ENST	LMAN1	NM_005570	-1.58493
29230	8145136	NM_005605 // PPP3CC // protein phosphatase 3 (formerly 2B), catalytic subunit, g	PPP3CC	NM_005605	-1.51947
6544	7920238	NM_005621 // S100A12 // S100 calcium binding protein A12 // 1q21 // 6283 /// ENS	S100A12	NM_005621	1.7166
16531	8020702	NM_005640 // TAF4B // TAF4b RNA polymerase II, TATA box binding protein (TBP)-as	TAF4B	NM_005640	-1.42365
19873	8053576	NM_005667 // RNF103 // ring finger protein 103 // 2p11.2 // 7844 /// ENST0000023	RNF103	NM_005667	-1.51383
13613	7990620	NM_005724 // TSPAN3 // tetraspanin 3 // 15q24.3 // 10099 /// NM_198902 // TSPAN3	TSPAN3	NM_005724	-1.92781
20445	8059854	NM_005737 // ARL4C // ADP-ribosylation factor-like 4C // 2q37.1 // 10123 /// ENS	ARL4C	NM_005737	-1.9328
13368	7987405	NM_005739 // RASGRP1 // RAS guanyl releasing protein 1 (calcium and DAG-regulate	RASGRP1	NM_005739	-1.62768
16152	8016739	NM_005749 // TOB1 // transducer of ERBB2, 1 // 17q21 // 10140 /// ENST0000026895	TOB1	NM_005749	-1.7953
25445	8109368	NM_005754 // G3BP1 // GTPase activating protein (SH3 domain) binding protein 1 /	G3BP1	NM_005754	-1.48077
18770	8042588	NM_005791 // MPHOSPH10 // M-phase phosphoprotein 10 (U3 small nucleolar ribonucl	MPHOSPH10	NM_005791	-1.43049
19160	8045946	NM_005805 // PSMD14 // proteasome (prosome, macropain) 26S subunit, non-ATPase,	PSMD14	NM_005805	-1.44224
16795	8023191	NM_005901 // SMAD2 // SMAD family member 2 // 18q21.1 // 4087 /// NM_001003652 /	SMAD2	NM_005901	-1.56378
13068	7984364	NM_005902 // SMAD3 // SMAD family member 3 // 15q22.33 // 4088 /// NM_001145102	SMAD3	NM_005902	-1.63344
8942	7944223	NM_005933 // MLL // myeloid/lymphoid or mixed-lineage leukemia (trithorax homolo	MLL	NM_005933	-1.41444
11586	7970681	NM_005977 // RNF6 // ring finger protein (C3H2C3 type) 6 // 13q12.2 // 6049 ///	RNF6	NM_005977	-1.42577
6538	7920205	NM_005988 // SPRR2A // small proline-rich protein 2A // 1q21-q22 // 6700 /// ENS	SPRR2A	NM_005988	-1.63119
10861	7963054	NM_006009 // TUBA1A // tubulin, alpha 1a // 12q12-q14.3 // 7846 /// ENST00000301	TUBA1A	NM_006009	1.47389
19699	8051928	NM_006036 // PREPL // prolyl endopeptidase-like // 2p21 // 9581 /// NM_001042385	PREPL	NM_006036	-1.52212
21490	8070083	NM_006134 // TMEM50B // transmembrane protein 50B // 21q22.11 // 757 /// ENST000	TMEM50B	NM_006134	-1.62534
10817	7962455	NM_006159 // NELL2 // NEL-like 2 (chicken) // 12q13.11-q13.12 // 4753 /// NM_001	NELL2	NM_006159	-1.76889
10473	7958895	NM_006187 // OAS3 // 2'-5'-oligoadenylate synthetase 3, 100kDa // 12q24.2 // 494	OAS3	NM_006187	1.4319
29203	8144812	NM_006197 // PCM1 // pericentriolar material 1 // 8p22-p21.3 // 5108 /// ENST000	PCM1	NM_006197	-1.81897
5451	7909285	NM_006212 // PFKFB2 // 6-phosphofructo-2-kinase/fructose-2,6-biphosphatase 2 //	PFKFB2	NM_006212	-1.64061
22881	8084016	NM_006218 // PIK3CA // phosphoinositide-3-kinase, catalytic, alpha polypeptide /	PIK3CA	NM_006218	-1.43469
20722	8062695	NM_006275 // SFRS6 // splicing factor, arginine/serine-rich 6 // 20q12-q13.1 //	SFRS6	NM_006275	-1.4304
9033	7945110	NM_006278 // ST3GAL4 // ST3 beta-galactoside alpha-2,3-sialyltransferase 4 // 11	ST3GAL4	NM_006278	1.51637
26361	8117646	NM_006298 // ZNF192 // zinc finger protein 192 // 6p21.3 // 7745 /// ENST0000033	ZNF192	NM_006298	-1.6517
23783	8093500	NM_006342 // TACC3 // transforming, acidic coiled-coil containing protein 3 // 4	TACC3	NM_006342	1.53004
18970	8044391	NM_006343 // MERTK // c-mer proto-oncogene tyrosine kinase // 2q14.1 // 10461 //	MERTK	NM_006343	-1.40206
23913	8094848	NM_006345 // SLC30A9 // solute carrier family 30 (zinc transporter), member 9 //	SLC30A9	NM_006345	-1.47666
8402	7939137	NM_006360 // EIF3M // eukaryotic translation initiation factor 3, subunit M // 1	EIF3M	NM_006360	-1.56377
12533	7979732	NM_006370 // VTI1B // vesicle transport through interaction with t-SNAREs homolo	VTI1B	NM_006370	-1.762
16044	8015759	NM_006373 // VAT1 // vesicle amine transport protein 1 homolog (T. californica)	VAT1	NM_006373	-1.42906
16197	8017235	NM_006380 // APPBP2 // amyloid beta precursor protein (cytoplasmic tail) binding	APPBP2	NM_006380	-1.56378
15748	8012949	NM_006382 // CDRT1 // CMT1A duplicated region transcript 1 // 17p12 // 374286 //	CDRT1	NM_006382	-1.5169
30517	8156750	NM_006401 // ANP32B // acidic (leucine-rich) nuclear phosphoprotein 32 family, m	ANP32B	NM_006401	-1.4589
28474	8138381	NM_006408 // AGR2 // anterior gradient homolog 2 (Xenopus laevis) // 7p21.3 // 1	AGR2	NM_006408	-1.40184
4784	7902553	NM_006417 // IFI44 // interferon-induced protein 44 // 1p31.1 // 10561 /// ENST0	IFI44	NM_006417	1.87079
11578	7970602	NM_006437 // PARP4 // poly (ADP-ribose) polymerase family, member 4 // 13q11 //	PARP4	NM_006437	-1.41233
21284	8068062	NM_006447 // USP16 // ubiquitin specific peptidase 16 // 21q22.11 // 10600 /// N	USP16	NM_006447	-1.48867
6419	7919226	NM_006468 // POLR3C // polymerase (RNA) III (DNA directed) polypeptide C (62kD)	POLR3C	NM_006468	-1.45489
4989	7904726	NM_006472 // TXNIP // thioredoxin interacting protein // 1q21.1 // 10628 /// ENS	TXNIP	NM_006472	-1.63396
12494	7979367	NM_006544 // EXOC5 // exocyst complex component 5 // 14q23.1 // 10640 /// U85946	EXOC5	NM_006544	-1.50411
11522	7969986	NM_006573 // TNFSF13B // tumor necrosis factor (ligand) superfamily, member 13b	TNFSF13B	NM_006573	1.569
27572	8129706	NM_006620 // HBS1L // HBS1-like (S. cerevisiae) // 6q23-q24 // 10767 /// NM_0011	HBS1L	NM_006620	-1.43476
25731	8112202	NM_006622 // PLK2 // polo-like kinase 2 (Drosophila) // 5q12.1-q13.2 // 10769 //	PLK2	NM_006622	-1.47825
31242	8163999	NM_006626 // ZBTB6 // zinc finger and BTB domain containing 6 // 9q33.2 // 10773	ZBTB6	NM_006626	-1.45272
32330	8173745	NM_006639 // CYSLTR1 // cysteinyl leukotriene receptor 1 // Xq13.2-q21.1 // 1080	CYSLTR1	NM_006639	1.76003
11607	7970864	NM_006644 // HSPH1 // heat shock 105kDa/110kDa protein 1 // 13q12.3 // 10808 ///	HSPH1	NM_006644	1.46106
10313	7957043	NM_006654 // FRS2 // fibroblast growth factor receptor substrate 2 // 12q15 // 1	FRS2	NM_006654	-1.58108
31869	8169617	NM_006667 // PGRMC1 // progesterone receptor membrane component 1 // Xq22-q24 //	PGRMC1	NM_006667	-1.49441
28745	8140463	NM_006682 // FGL2 // fibrinogen-like 2 // 7q11.23 // 10875 /// ENST00000248598 /	FGL2	NM_006682	1.46614
25410	8108954	NM_006706 // TCERG1 // transcription elongation regulator 1 // 5q31 // 10915 ///	TCERG1	NM_006706	-1.57823
26787	8121794	NM_006714 // SMPDL3A // sphingomyelin phosphodiesterase, acid-like 3A // 6q22.31	SMPDL3A	NM_006714	-1.40829
28040	8133976	NM_006716 // DBF4 // DBF4 homolog (S. cerevisiae) // 7q21.3 // 10926 /// ENST000	DBF4	NM_006716	-1.5237
31764	8168691	NM_006729 // DIAPH2 // diaphanous homolog 2 (Drosophila) // Xq21.33 // 1730 ///	DIAPH2	NM_006729	-1.40947
8649	7941236	NM_006779 // CDC42EP2 // CDC42 effector protein (Rho GTPase binding) 2 // 11q13	CDC42EP2	NM_006779	1.43926
16603	8021418	NM_006785 // MALT1 // mucosa associated lymphoid tissue lymphoma translocation g	MALT1	NM_006785	-1.4103
9508	7949264	NM_006795 // EHD1 // EH-domain containing 1 // 11q13 // 10938 /// ENST0000035939	EHD1	NM_006795	1.79059
4783	7902541	NM_006820 // IFI44L // interferon-induced protein 44-like // 1p31.1 // 10964 ///	IFI44L	NM_006820	1.84574
19691	8051814	NM_006887 // ZFP36L2 // zinc finger protein 36, C3H type-like 2 // 2p22.3-p21 //	ZFP36L2	NM_006887	-1.63677
13574	7990092	NM_006901 // MYO9A // myosin IXA // 15q22-q23 // 4649 /// ENST00000356056 // MYO	MYO9A	NM_006901	-1.4173
8980	7944656	NM_006918 // SC5DL // sterol-C5-desaturase (ERG3 delta-5-desaturase homolog, S.	SC5DL	NM_006918	-2.32247
32187	8172369	NM_006962 // ZNF182 // zinc finger protein 182 // Xp22.11-p11.23 // 7569 /// NM_	ZNF182	NM_006962	-1.4439
6716	7922162	NM_006996 // SLC19A2 // solute carrier family 19 (thiamine transporter), member	SLC19A2	NM_006996	-1.66825
29439	8147156	NM_007013 // WWP1 // WW domain containing E3 ubiquitin protein ligase 1 // 8q21	WWP1	NM_007013	-1.4873
11051	7965022	NM_007043 // KRR1 // KRR1, small subunit (SSU) processome component, homolog (ye	KRR1	NM_007043	-1.5264
27607	8130102	NM_007044 // KATNA1 // katanin p60 (ATPase-containing) subunit A 1 // 6q25.1 //	KATNA1	NM_007044	-1.40959
26322	8117435	NM_007047 // BTN3A2 // butyrophilin, subfamily 3, member A2 // 6p22.1 // 11118 /	BTN3A2	NM_007047	1.46368
26492	8118974	NM_007104 // RPL10A // ribosomal protein L10a // 6p21.3-p21.2 // 4736 /// ENST00	RPL10A	NM_007104	-1.50754
23590	8091648	NM_007107 // SSR3 // signal sequence receptor, gamma (translocon-associated prot	SSR3	NM_007107	-1.60047
14404	7998852	NM_007108 // TCEB2 // transcription elongation factor B (SIII), polypeptide 2 (1	TCEB2	NM_007108	1.40327
26426	8118149	NM_007161 // LST1 // leukocyte specific transcript 1 // 6p21.3 // 7940 /// NM_20	LST1	NM_007161	1.4293
32855	8177988	NM_007161 // LST1 // leukocyte specific transcript 1 // 6p21.3 // 7940 /// NM_20	LST1	NM_007161	1.4293
32991	8179268	NM_007161 // LST1 // leukocyte specific transcript 1 // 6p21.3 // 7940 /// NM_20	LST1	NM_007161	1.4293
11384	7968746	NM_007187 // WBP4 // WW domain binding protein 4 (formin binding protein 21) //	WBP4	NM_007187	-1.41534
4923	7904000	NM_007204 // DDX20 // DEAD (Asp-Glu-Ala-Asp) box polypeptide 20 // 1p21.1-p13.2	DDX20	NM_007204	-1.50782
6942	7924450	NM_007207 // DUSP10 // dual specificity phosphatase 10 // 1q41 // 11221 /// NM_1	DUSP10	NM_007207	-1.40884
31863	8169504	NM_007231 // SLC6A14 // solute carrier family 6 (amino acid transporter), member	SLC6A14	NM_007231	-1.43959
11739	7972003	NM_007249 // KLF12 // Kruppel-like factor 12 // 13q22 // 11278 /// ENST000003531	KLF12	NM_007249	-1.49828
22818	8083494	NM_007288 // MME // membrane metallo-endopeptidase // 3q25.1-q25.2 // 4311 /// N	MME	NM_007288	1.73003
20260	8057744	NM_007315 // STAT1 // signal transducer and activator of transcription 1, 91kDa	STAT1	NM_007315	1.81385
26580	8119993	NM_007355 // HSP90AB1 // heat shock protein 90kDa alpha (cytosolic), class B mem	HSP90AB1	NM_007355	1.41849
4833	7903032	NM_007358 // MTF2 // metal response element binding transcription factor 2 // 1p	MTF2	NM_007358	-1.45973
10685	7961151	NM_007360 // KLRK1 // killer cell lectin-like receptor subfamily K, member 1 //	KLRK1	NM_007360	-1.55647
5834	7912937	NM_007365 // PADI2 // peptidyl arginine deiminase, type II // 1p36.13 // 11240 /	PADI2	NM_007365	1.75422
11838	7972946	NM_007368 // RASA3 // RAS p21 protein activator 3 // 13q34 // 22821 /// ENST0000	RASA3	NM_007368	-1.49897
10091	7954752	NM_012062 // DNM1L // dynamin 1-like // 12p11.21 // 10059 /// NM_012063 // DNM1L	DNM1L	NM_012062	-1.42511
14138	7996012	NM_012106 // ARL2BP // ADP-ribosylation factor-like 2 binding protein // 16q13 /	ARL2BP	NM_012106	-1.45363
26591	8120102	NM_012120 // CD2AP // CD2-associated protein // 6p12 // 23607 /// ENST0000035931	CD2AP	NM_012120	-1.56132
11746	7972062	NM_012158 // FBXL3 // F-box and leucine-rich repeat protein 3 // 13q22 // 26224	FBXL3	NM_012158	-1.80515
21760	8072610	NM_012179 // FBXO7 // F-box protein 7 // 22q12-q13 // 25793 /// NM_001033024 //	FBXO7	NM_012179	-1.42143
19164	8046003	NM_012198 // GCA // grancalcin, EF-hand calcium binding protein // 2q24.2 // 258	GCA	NM_012198	1.57472
19939	8054135	NM_012214 // MGAT4A // mannosyl (alpha-1,3-)-glycoprotein beta-1,4-N-acetylgluco	MGAT4A	NM_012214	-1.59783
29944	8151457	NM_012258 // HEY1 // hairy/enhancer-of-split related with YRPW motif 1 // 8q21 /	HEY1	NM_012258	-1.45001
23040	8085608	NM_012260 // HACL1 // 2-hydroxyacyl-CoA lyase 1 // 3p24.3 // 26061 /// ENST00000	HACL1	NM_012260	-1.44334
7681	7932000	NM_012311 // KIN // KIN, antigenic determinant of recA protein homolog (mouse) /	KIN	NM_012311	-1.44355
7360	7928491	NM_012330 // MYST4 // MYST histone acetyltransferase (monocytic leukemia) 4 // 1	MYST4	NM_012330	-1.45375
4375	7898448	NM_012387 // PADI4 // peptidyl arginine deiminase, type IV // 1p36.13 // 23569 /	PADI4	NM_012387	1.61448
11154	7966072	NM_012406 // PRDM4 // PR domain containing 4 // 12q23-q24.1 // 11108 /// ENST000	PRDM4	NM_012406	-1.76985
27378	8127549	NM_012434 // SLC17A5 // solute carrier family 17 (anion/sugar transporter), memb	SLC17A5	NM_012434	-1.5853
25543	8110318	NM_013237 // PRELID1 // PRELI domain containing 1 // 5q35.3 // 27166 /// ENST000	PRELID1	NM_013237	1.43171
23208	8087739	NM_013324 // CISH // cytokine inducible SH2-containing protein // 3p21.3 // 1154	CISH	NM_013324	1.40451
21775	8072744	NM_013416 // NCF4 // neutrophil cytosolic factor 4, 40kDa // 22q13.1 // 4689 ///	NCF4	NM_013416	1.98706
10686	7961166	NM_013431 // KLRC4 // killer cell lectin-like receptor subfamily C, member 4 //	KLRC4	NM_013431	-1.46528
4433	7898957	NM_013441 // RCAN3 // RCAN family member 3 // 1p35.3-p33 // 11123 /// ENST000003	RCAN3	NM_013441	-1.46297
17947	8034873	NM_013447 // EMR2 // egf-like module containing, mucin-like, hormone receptor-li	EMR2	NM_013447	1.75528
20148	8056060	NM_013450 // BAZ2B // bromodomain adjacent to zinc finger domain, 2B // 2q23-q24	BAZ2B	NM_013450	1.53682
23977	8095364	NM_014058 // TMPRSS11E // transmembrane protease, serine 11E // 4q13.2 // 28983	TMPRSS11E	NM_014058	-1.52833
23979	8095380	NM_014058 // TMPRSS11E // transmembrane protease, serine 11E // 4q13.2 // 28983	TMPRSS11E	NM_014058	-1.54779
30231	8154233	NM_014143 // CD274 // CD274 molecule // 9p24 // 29126 /// ENST00000381577 // CD2	CD274	NM_014143	2.22054
11069	7965200	NM_014167 // CCDC59 // coiled-coil domain containing 59 // 12q21.31 // 29080 ///	CCDC59	NM_014167	-1.59078
23559	8091411	NM_014220 // TM4SF1 // transmembrane 4 L six family member 1 // 3q21-q25 // 4071	TM4SF1	NM_014220	-1.48415
12442	7978754	NM_014267 // C11orf58 // chromosome 11 open reading frame 58 // 11p15.1 // 10944	C11orf58	NM_014267	-1.58386
8355	7938669	NM_014267 // C11orf58 // chromosome 11 open reading frame 58 // 11p15.1 // 10944	C11orf58	NM_014267	-1.42246
30877	8160559	NM_014314 // DDX58 // DEAD (Asp-Glu-Ala-Asp) box polypeptide 58 // 9p12 // 23586	DDX58	NM_014314	1.81227
10496	7959102	NM_014365 // HSPB8 // heat shock 22kDa protein 8 // 12q24.23 // 26353 /// ENST00	HSPB8	NM_014365	-1.41276
24103	8096602	NM_014395 // DAPP1 // dual adaptor of phosphotyrosine and 3-phosphoinositides //	DAPP1	NM_014395	1.47954
18983	8044548	NM_014440 // IL1F6 // interleukin 1 family, member 6 (epsilon) // 2q12-q14.1 //	IL1F6	NM_014440	-1.48376
24569	8100798	NM_014465 // SULT1B1 // sulfotransferase family, cytosolic, 1B, member 1 // 4q13	SULT1B1	NM_014465	1.62073
7483	7929719	NM_014472 // C10orf28 // chromosome 10 open reading frame 28 // 10q24.2 // 27291	C10orf28	NM_014472	-1.47926
15751	8012958	NM_014501 // UBE2S // ubiquitin-conjugating enzyme E2S // 19q13.43 // 27338 ///	UBE2S	NM_014501	1.4705
18443	8039491	NM_014501 // UBE2S // ubiquitin-conjugating enzyme E2S // 19q13.43 // 27338 ///	UBE2S	NM_014501	1.46591
24081	8096385	NM_014606 // HERC3 // hect domain and RLD 3 // 4q21 // 8916 /// ENST00000402738	HERC3	NM_014606	1.41296
31097	8162462	NM_014612 // FAM120A // family with sequence similarity 120A // 9q22.31 // 23196	FAM120A	NM_014612	1.46885
25534	8110169	NM_014613 // FAF2 // Fas associated factor family member 2 // 5q35.2 // 23197 //	FAF2	NM_014613	-1.55827
25854	8113157	NM_014639 // TTC37 // tetratricopeptide repeat domain 37 // 5q15 // 9652 /// ENS	TTC37	NM_014639	-1.56077
14133	7995895	NM_014685 // HERPUD1 // homocysteine-inducible, endoplasmic reticulum stress-ind	HERPUD1	NM_014685	1.54258
13452	7988581	NM_014701 // SECISBP2L // SECIS binding protein 2-like // 15q21.1 // 9728 /// EN	SECISBP2L	NM_014701	-1.60483
11156	7966098	NM_014706 // SART3 // squamous cell carcinoma antigen recognized by T cells 3 //	SART3	NM_014706	-1.43952
16341	8019046	NM_014740 // EIF4A3 // eukaryotic translation initiation factor 4A, isoform 3 //	EIF4A3	NM_014740	1.5867
29854	8150757	NM_014781 // RB1CC1 // RB1-inducible coiled-coil 1 // 8q11 // 9821 /// NM_001083	RB1CC1	NM_014781	-1.47377
7463	7929562	NM_014803 // ZNF518A // zinc finger protein 518A // 10q23.33 // 9849 /// ENST000	ZNF518A	NM_014803	-1.43156
5736	7912102	NM_014851 // KLHL21 // kelch-like 21 (Drosophila) // 1p36.31 // 9903 /// ENST000	KLHL21	NM_014851	1.49984
19638	8051204	NM_014860 // SUPT7L // suppressor of Ty 7 (S. cerevisiae)-like // 2pter-p25.1 //	SUPT7L	NM_014860	-1.41298
4310	7897824	NM_014874 // MFN2 // mitofusin 2 // 1p36.22 // 9927 /// NM_001127660 // MFN2 //	MFN2	NM_014874	1.49918
23571	8091511	NM_014879 // P2RY14 // purinergic receptor P2Y, G-protein coupled, 14 // 3q24-q2	P2RY14	NM_014879	1.56741
19788	8052798	NM_014911 // AAK1 // AP2 associated kinase 1 // 2p14 // 22848	AAK1	NM_014911	-2.13404
19789	8052803	NM_014911 // AAK1 // AP2 associated kinase 1 // 2p14 // 22848 /// ENST0000040629	AAK1	NM_014911	-1.47895
13728	7991581	NM_014918 // CHSY1 // chondroitin sulfate synthase 1 // 15q26.3 // 22856 /// ENS	CHSY1	NM_014918	1.62202
26587	8120061	NM_014936 // ENPP4 // ectonucleotide pyrophosphatase/phosphodiesterase 4 (putati	ENPP4	NM_014936	-1.40702
17717	8032157	NM_014963 // SBNO2 // strawberry notch homolog 2 (Drosophila) // 19p13.3 // 2290	SBNO2	NM_014963	1.5159
24640	8101511	NM_014991 // WDFY3 // WD repeat and FYVE domain containing 3 // 4q21.23 // 23001	WDFY3	NM_014991	1.47412
7017	7925184	NM_015014 // RBM34 // RNA binding motif protein 34 // 1q42.3 // 23029 /// ENST00	RBM34	NM_015014	-1.68769
8330	7938370	NM_015055 // SWAP70 // SWAP-70 protein // 11p15 // 23075 /// ENST00000318950 //	SWAP70	NM_015055	-1.47541
23081	8086077	NM_015097 // CLASP2 // cytoplasmic linker associated protein 2 // 3p22.3 // 2312	CLASP2	NM_015097	-1.41796
30416	8155770	NM_015110 // SMC5 // structural maintenance of chromosomes 5 // 9q21.11 // 23137	SMC5	NM_015110	-1.59189
18778	8042737	NM_015120 // ALMS1 // Alstrom syndrome 1 // 2p13 // 7840 /// ENST00000264448 //	ALMS1	NM_015120	-1.43615
23296	8088745	NM_015123 // FRMD4B // FERM domain containing 4B // 3p14.1 // 23150 /// ENST0000	FRMD4B	NM_015123	1.45793
18626	8041149	NM_015131 // WDR43 // WD repeat domain 43 // 2p23.2 // 23160 /// ENST00000296126	WDR43	NM_015131	-1.90536
24100	8096556	NM_015143 // METAP1 // methionyl aminopeptidase 1 // 4q23 // 23173 /// ENST00000	METAP1	NM_015143	-1.4006
5353	7908125	NM_015149 // RGL1 // ral guanine nucleotide dissociation stimulator-like 1 // 1q	RGL1	NM_015149	-1.51039
23041	8085628	NM_015199 // ANKRD28 // ankyrin repeat domain 28 // 3p24.3 // 23243 /// ENST0000	ANKRD28	NM_015199	-2.22335
5060	7905185	NM_015203 // RPRD2 // regulation of nuclear pre-mRNA domain containing 2 // 1q21	RPRD2	NM_015203	-1.48002
29302	8145922	NM_015214 // DDHD2 // DDHD domain containing 2 // 8p12 // 23259 /// ENST00000397	DDHD2	NM_015214	-1.44569
30502	8156575	NM_015251 // ATMIN // ATM interactor // 16q23.2 // 23300 /// ENST00000299575 //	ATMIN	NM_015251	-1.6549
11788	7972487	NM_015296 // DOCK9 // dedicator of cytokinesis 9 // 13q32.3 // 23348 /// NM_0011	DOCK9	NM_015296	-1.47453
8975	7944560	NM_015313 // ARHGEF12 // Rho guanine nucleotide exchange factor (GEF) 12 // 11q2	ARHGEF12	NM_015313	-1.4297
26701	8121161	NM_015323 // KIAA0776 // KIAA0776 // 6q16.1 // 23376 /// ENST00000369278 // KIAA	KIAA0776	NM_015323	-2.02581
24956	8104350	NM_015325 // KIAA0947 // KIAA0947 protein // 5p15.32 // 23379 /// ENST0000029656	KIAA0947	NM_015325	-1.61695
5442	7909175	NM_015326 // SRGAP2 // SLIT-ROBO Rho GTPase activating protein 2 // 1q32.1 // 23	SRGAP2	NM_015326	-1.73706
4974	7904482	NM_015326 // SRGAP2 // SLIT-ROBO Rho GTPase activating protein 2 // 1q32.1 // 23	SRGAP2	NM_015326	-1.55597
4971	7904469	NM_015326 // SRGAP2 // SLIT-ROBO Rho GTPase activating protein 2 // 1q32.1 // 23	SRGAP2	NM_015326	-1.56806
25094	8105633	NM_015342 // PPWD1 // peptidylprolyl isomerase domain and WD repeat containing 1	PPWD1	NM_015342	-1.51173
26528	8119357	NM_015345 // DAAM2 // dishevelled associated activator of morphogenesis 2 // 6p2	DAAM2	NM_015345	-2.15747
25064	8105353	NM_015360 // SKIV2L2 // superkiller viralicidic activity 2-like 2 (S. cerevisiae	SKIV2L2	NM_015360	-1.60075
12410	7978449	NM_015382 // HECTD1 // HECT domain containing 1 // 14q12 // 25831 /// ENST000003	HECTD1	NM_015382	-1.84098
31340	8165046	NM_015447 // CAMSAP1 // calmodulin regulated spectrin-associated protein 1 // 9q	CAMSAP1	NM_015447	-1.43033
28541	8138922	NM_015483 // KBTBD2 // kelch repeat and BTB (POZ) domain containing 2 // 7p14.3	KBTBD2	NM_015483	-1.44364
30005	8151842	NM_015496 // KIAA1429 // KIAA1429 // 8q22.1 // 25962 /// NM_183009 // KIAA1429 /	KIAA1429	NM_015496	-1.40992
11902	7973414	NM_015514 // NGDN // neuroguidin, EIF4E binding protein // 14q11.2 // 25983 ///	NGDN	NM_015514	-1.58335
15972	8015133	NM_015515 // KRT23 // keratin 23 (histone deacetylase inducible) // 17q21.2 // 2	KRT23	NM_015515	1.46092
19128	8045619	NM_015630 // EPC2 // enhancer of polycomb homolog 2 (Drosophila) // 2q23.1 // 26	EPC2	NM_015630	-1.42007
28180	8135576	NM_015641 // TES // testis derived transcript (3 LIM domains) // 7q31.2 // 26136	TES	NM_015641	-1.58324
14476	7999520	NM_015659 // RSL1D1 // ribosomal L1 domain containing 1 // 16p13.13 // 26156 ///	RSL1D1	NM_015659	-1.5303
20116	8055672	NM_015702 // MMADHC // methylmalonic aciduria (cobalamin deficiency) cblD type,	MMADHC	NM_015702	-1.56273
13247	7986323	NM_015710 // GLTSCR2 // glioma tumor suppressor candidate region gene 2 // 19q13	GLTSCR2	NM_015710	-1.67817
18924	8043861	NM_015904 // EIF5B // eukaryotic translation initiation factor 5B // 2q11.2 // 9	EIF5B	NM_015904	-1.41773
10919	7963590	NM_015989 // CSAD // cysteine sulfinic acid decarboxylase // 12q13.11-q14.3 // 5	CSAD	NM_015989	1.42987
12874	7982326	NM_015995 // KLF13 // Kruppel-like factor 13 // 15q12 // 51621 /// ENST000003071	KLF13	NM_015995	-1.66851
21200	8067295	NM_016045 // SLMO2 // slowmo homolog 2 (Drosophila) // 20q13.32 // 51012 /// ENS	SLMO2	NM_016045	-1.40971
27669	8130732	NM_016098 // BRP44L // brain protein 44-like // 6q27 // 51660 /// ENST0000034175	BRP44L	NM_016098	-1.54832
25655	8111360	NM_016107 // ZFR // zinc finger RNA binding protein // 5p13.3 // 51663 /// ENST0	ZFR	NM_016107	-1.43169
11097	7965486	NM_016122 // CCDC41 // coiled-coil domain containing 41 // 12q22 // 51134 /// NM	CCDC41	NM_016122	-1.55786
16192	8017162	NM_016125 // RNFT1 // ring finger protein, transmembrane 1 // 17q23.1 // 51136 /	RNFT1	NM_016125	-1.55504
27222	8125993	NM_016135 // ETV7 // ets variant 7 // 6p21 // 51513 /// ENST00000340181 // ETV7	ETV7	NM_016135	1.40029
8432	7939465	NM_016142 // HSD17B12 // hydroxysteroid (17-beta) dehydrogenase 12 // 11p11.2 //	HSD17B12	NM_016142	-1.43746
9982	7953723	NM_016184 // CLEC4A // C-type lectin domain family 4, member A // 12p13 // 50856	CLEC4A	NM_016184	1.53477
26906	8122986	NM_016224 // SNX9 // sorting nexin 9 // 6q25.1-q26 // 51429 /// ENST00000252631	SNX9	NM_016224	-1.98666
24708	8102232	NM_016269 // LEF1 // lymphoid enhancer-binding factor 1 // 4q23-q25 // 51176 ///	LEF1	NM_016269	-1.75571
10731	7961489	NM_016312 // WBP11 // WW domain binding protein 11 // 12p12.3 // 51729 /// ENST0	WBP11	NM_016312	-1.937
13693	7991283	NM_016321 // RHCG // Rh family, C glycoprotein // 15q25 // 51458 /// ENST0000026	RHCG	NM_016321	-1.64576
24080	8096361	NM_016323 // HERC5 // hect domain and RLD 5 // 4q22.1 // 51191 /// ENST000002643	HERC5	NM_016323	1.79083
25082	8105545	NM_016338 // IPO11 // importin 11 // 5q12.1 // 51194 /// NM_001134779 // IPO11 /	IPO11	NM_016338	-1.43863
22632	8081537	NM_016388 // TRAT1 // T cell receptor associated transmembrane adaptor 1 // 3q13	TRAT1	NM_016388	-1.52782
23158	8086953	NM_016479 // SHISA5 // shisa homolog 5 (Xenopus laevis) // 3p21.31 // 51246 ///	SHISA5	NM_016479	1.61768
10682	7961111	NM_016511 // CLEC1A // C-type lectin domain family 1, member A // 12p13.2 // 512	CLEC1A	NM_016511	1.45722
23889	8094599	NM_016531 // KLF3 // Kruppel-like factor 3 (basic) // 4p14 // 51274 /// NR_02680	KLF3	NM_016531	-2.00703
5336	7907904	NM_016545 // IER5 // immediate early response 5 // 1q25.3 // 51278 /// ENST00000	IER5	NM_016545	1.40315
10639	7960757	NM_016546 // C1RL // complement component 1, r subcomponent-like // 12p13.31 //	C1RL	NM_016546	1.41745
25787	8112668	NM_016591 // GCNT4 // glucosaminyl (N-acetyl) transferase 4, core 2 (beta-1,6-N-	GCNT4	NM_016591	-1.82877
29240	8145281	NM_016612 // SLC25A37 // solute carrier family 25, member 37 // 8p21.2 // 51312	SLC25A37	NM_016612	1.56555
11378	7968670	NM_016617 // UFM1 // ubiquitin-fold modifier 1 // 13q13.3 // 51569 /// ENST00000	UFM1	NM_016617	-1.44917
24633	8101429	NM_016619 // PLAC8 // placenta-specific 8 // 4q21.22 // 51316 /// NM_001130716 /	PLAC8	NM_016619	-1.44556
20948	8065032	NM_016649 // ESF1 // ESF1, nucleolar pre-rRNA processing protein, homolog (S. ce	ESF1	NM_016649	-1.45393
21745	8072461	NM_016733 // LIMK2 // LIM domain kinase 2 // 22q12.2 // 3985 /// NM_001031801 //	LIMK2	NM_016733	1.72818
10472	7958884	NM_016816 // OAS1 // 2',5'-oligoadenylate synthetase 1, 40/46kDa // 12q24.1 // 4	OAS1	NM_016816	1.53977
28822	8141317	NM_017460 // CYP3A4 // cytochrome P450, family 3, subfamily A, polypeptide 4 //	CYP3A4	NM_017460	1.45866
16662	8021966	NM_017512 // ENOSF1 // enolase superfamily member 1 // 18p11.32 // 55556 /// NM_	ENOSF1	NM_017512	-1.53423
14927	8004184	NM_017523 // XAF1 // XIAP associated factor 1 // 17p13.2 // 54739 /// NM_199139	XAF1	NM_017523	1.92579
22683	8082100	NM_017554 // PARP14 // poly (ADP-ribose) polymerase family, member 14 // 3q21.1	PARP14	NM_017554	2.2936
24870	8103563	NM_017631 // DDX60 // DEAD (Asp-Glu-Ala-Asp) box polypeptide 60 // 4q32.3 // 556	DDX60	NM_017631	1.91714
27883	8132843	NM_017645 // HAUS6 // HAUS augmin-like complex, subunit 6 // 9p22.1 // 54801 ///	HAUS6	NM_017645	-1.87188
19260	8047078	NM_017694 // MFSD6 // major facilitator superfamily domain containing 6 // 2q32.	MFSD6	NM_017694	-1.53302
4430	7898910	NM_017761 // PNRC2 // proline-rich nuclear receptor coactivator 2 // 1p36.11 //	PNRC2	NM_017761	-1.40099
18502	8039933	NM_017761 // PNRC2 // proline-rich nuclear receptor coactivator 2 // 1p36.11 //	PNRC2	NM_017761	-1.40099
6192	7916910	NM_017768 // LRRC40 // leucine rich repeat containing 40 // 1p31.1 // 55631 ///	LRRC40	NM_017768	-1.64459
25502	8109830	NM_017785 // CCDC99 // coiled-coil domain containing 99 // 5q35.1 // 54908 /// E	CCDC99	NM_017785	-1.76303
7521	7930162	NM_017787 // C10orf26 // chromosome 10 open reading frame 26 // 10q24.32 // 5483	C10orf26	NM_017787	-1.53608
29875	8150908	NM_017813 // IMPAD1 // inositol monophosphatase domain containing 1 // 8q12.1 //	IMPAD1	NM_017813	-1.54094
29874	8150906	NM_017813 // IMPAD1 // inositol monophosphatase domain containing 1 // 8q12.1 //	IMPAD1	NM_017813	-1.61442
12356	7977841	NM_017815 // HAUS4 // HAUS augmin-like complex, subunit 4 // 14q11.2 // 54930 //	HAUS4	NM_017815	1.55015
16542	8020806	NM_017831 // RNF125 // ring finger protein 125 // 18q12.1 // 54941 /// ENST00000	RNF125	NM_017831	-1.89429
30264	8154531	NM_017925 // DENND4C // DENN/MADD domain containing 4C // 9p22.1 // 55667 /// EN	DENND4C	NM_017925	-1.54232
8337	7938448	NM_017944 // USP47 // ubiquitin specific peptidase 47 // 11p15.3 // 55031 /// EN	USP47	NM_017944	-1.63577
18840	8043251	NM_017952 // PTCD3 // Pentatricopeptide repeat domain 3 // 2p11.2 // 55037 /// E	PTCD3	NM_017952	-1.7119
8105	7936419	NM_018017 // C10orf118 // chromosome 10 open reading frame 118 // 10q25.3 // 550	C10orf118	NM_018017	-1.53208
4361	7898337	NM_018090 // NECAP2 // NECAP endocytosis associated 2 // 1p36.13 // 55707 /// NM	NECAP2	NM_018090	-1.52791
14642	8001197	NM_018092 // NETO2 // neuropilin (NRP) and tolloid (TLL)-like 2 // 16q11 // 8183	NETO2	NM_018092	-1.71422
24602	8101099	NM_018115 // SDAD1 // SDA1 domain containing 1 // 4q21.1 // 55153 /// ENST000003	SDAD1	NM_018115	-1.56685
23513	8090893	NM_018133 // MSL2 // male-specific lethal 2 homolog (Drosophila) // 3q22.2 // 55	MSL2	NM_018133	-1.49926
12030	7974566	NM_018229 // MUDENG // MU-2/AP1M2 domain containing, death-inducing // 14q23.1 /	MUDENG	NM_018229	-1.48958
17562	8030950	NM_018260 // ZNF701 // zinc finger protein 701 // 19q13.41 // 55762 /// ENST0000	ZNF701	NM_018260	-1.81331
18391	8039010	NM_018260 // ZNF701 // zinc finger protein 701 // 19q13.41 // 55762 /// NM_00104	ZNF701	NM_018260	-1.48628
23410	8089759	NM_018266 // TMEM39A // transmembrane protein 39A // 3q13.33 // 55254 /// ENST00	TMEM39A	NM_018266	-1.43609
6242	7917503	NM_018284 // GBP3 // guanylate binding protein 3 // 1p22.2 // 2635 /// ENST00000	GBP3	NM_018284	1.81751
7770	7932885	NM_018287 // ARHGAP12 // Rho GTPase activating protein 12 // 10pter-cen // 94134	ARHGAP12	NM_018287	-1.56794
10077	7954613	NM_018318 // CCDC91 // coiled-coil domain containing 91 // 12p11.22 // 55297 ///	CCDC91	NM_018318	-1.41142
13246	7986293	NM_018349 // MCTP2 // multiple C2 domains, transmembrane 2 // 15q26.2 // 55784 /	MCTP2	NM_018349	1.58575
24918	8103998	NM_018359 // UFSP2 // UFM1-specific peptidase 2 // 4q35.1 // 55325 /// ENST00000	UFSP2	NM_018359	-1.4089
31471	8166230	NM_018360 // CXorf15 // chromosome X open reading frame 15 // Xp22.2 // 55787 //	CXorf15	NM_018360	-1.40993
29124	8144378	NM_018361 // AGPAT5 // 1-acylglycerol-3-phosphate O-acyltransferase 5 (lysophosp	AGPAT5	NM_018361	-1.57992
6336	7918467	NM_018372 // C1orf103 // chromosome 1 open reading frame 103 // 1p13.3 // 55791	C1orf103	NM_018372	-1.47402
27755	8131539	NM_018374 // TMEM106B // transmembrane protein 106B // 7p21.3 // 54664 /// NM_00	TMEM106B	NM_018374	-2.12577
13999	7994565	NM_018427 // RRN3 // RRN3 RNA polymerase I transcription factor homolog (S. cere	RRN3	NM_018427	-1.76413
14529	8000200	NM_018427 // RRN3 // RRN3 RNA polymerase I transcription factor homolog (S. cere	RRN3	NM_018427	-1.7434
29453	8147344	NM_018444 // PPM2C // protein phosphatase 2C, magnesium-dependent, catalytic sub	PPM2C	NM_018444	-1.55303
23007	8085263	NM_018447 // TMEM111 // transmembrane protein 111 // 3p25.3 // 55831 /// ENST000	TMEM111	NM_018447	-1.45296
12419	7978558	NM_018453 // EAPP // E2F-associated phosphoprotein // 14q13.1 // 55837 /// ENST0	EAPP	NM_018453	-1.43433
19120	8045563	NM_018460 // ARHGAP15 // Rho GTPase activating protein 15 // 2q22.2 // 55843 ///	ARHGAP15	NM_018460	1.5079
7281	7927649	NM_018464 // CISD1 // CDGSH iron sulfur domain 1 // 10q21.1 // 55847 /// ENST000	CISD1	NM_018464	1.60984
31847	8169412	NM_018466 // ALG13 // asparagine-linked glycosylation 13 homolog (S. cerevisiae)	ALG13	NM_018466	-1.62952
12033	7974587	NM_018477 // ACTR10 // actin-related protein 10 homolog (S. cerevisiae) // 14q23	ACTR10	NM_018477	-1.44354
24134	8096905	NM_018569 // C4orf16 // chromosome 4 open reading frame 16 // 4q25 // 55435 ///	C4orf16	NM_018569	-1.49392
13144	7985147	NM_018602 // DNAJA4 // DnaJ (Hsp40) homolog, subfamily A, member 4 // 15q25.1 //	DNAJA4	NM_018602	1.5124
19237	8046759	NM_018981 // DNAJC10 // DnaJ (Hsp40) homolog, subfamily C, member 10 // 2q32.1 /	DNAJC10	NM_018981	-1.47143
7397	7928800	NM_018999 // KIAA1128 // KIAA1128 // 10q23.1 // 54462 /// ENST00000224756 // KIA	KIAA1128	NM_018999	-1.46361
31784	8168873	NM_019007 // ARMCX6 // armadillo repeat containing, X-linked 6 // Xq21.33-q22.3	ARMCX6	NM_019007	-1.96976
24974	8104570	NM_019018 // FAM105A // family with sequence similarity 105, member A // 5p15.2	FAM105A	NM_019018	-1.42377
6486	7919743	NM_019032 // ADAMTSL4 // ADAMTS-like 4 // 1q21.2 // 54507 /// ENST00000271643 //	ADAMTSL4	NM_019032	2.11721
24158	8097098	NM_019050 // USP53 // ubiquitin specific peptidase 53 // 4q26 // 54532 /// ENST0	USP53	NM_019050	-1.63719
19230	8046680	NM_019091 // PLEKHA3 // pleckstrin homology domain containing, family A (phospho	PLEKHA3	NM_019091	-1.40738
32515	8175288	NM_019556 // MOSPD1 // motile sperm domain containing 1 // Xq26.3 // 56180 /// E	MOSPD1	NM_019556	-1.41519
13476	7988970	NM_019600 // KIAA1370 // KIAA1370 // 15q21.2 // 56204 /// ENST00000261844 // KIA	KIAA1370	NM_019600	-1.81782
24756	8102720	NM_020337 // ANKRD50 // ankyrin repeat domain 50 // 4q28.1 // 57182 /// ENST0000	ANKRD50	NM_020337	-1.40852
23131	8086555	NM_020347 // LZTFL1 // leucine zipper transcription factor-like 1 // 3p21.3 // 5	LZTFL1	NM_020347	-1.49403
10936	7963770	NM_020370 // GPR84 // G protein-coupled receptor 84 // 12q13.13 // 53831 /// ENS	GPR84	NM_020370	1.8147
9930	7953211	NM_020375 // C12orf5 // chromosome 12 open reading frame 5 // 12p13.3 // 57103 /	C12orf5	NM_020375	-1.5643
12661	7981032	NM_020414 // DDX24 // DEAD (Asp-Glu-Ala-Asp) box polypeptide 24 // 14q32 // 5706	DDX24	NM_020414	-1.41581
22042	8075316	NM_020530 // OSM // oncostatin M // 22q12.2 // 5008 /// ENST00000215781 // OSM /	OSM	NM_020530	2.04172
9206	7946446	NM_020645 // NRIP3 // nuclear receptor interacting protein 3 // 11p15.3 // 56675	NRIP3	NM_020645	1.49858
26173	8116227	NM_020666 // CLK4 // CDC-like kinase 4 // 5q35 // 57396 /// ENST00000316308 // C	CLK4	NM_020666	-1.4469
12416	7978542	NM_020696 // KIAA1143 // KIAA1143 // 3p21.31 // 57456 /// ENST00000296121 // KIA	KIAA1143	NM_020696	-1.4483
29110	8144184	NM_020728 // FAM62B // family with sequence similarity 62 (C2 domain containing)	FAM62B	NM_020728	-1.40947
6235	7917433	NM_020729 // ODF2L // outer dense fiber of sperm tails 2-like // 1p22.3 // 57489	ODF2L	NM_020729	-1.48347
10286	7956759	NM_020762 // SRGAP1 // SLIT-ROBO Rho GTPase activating protein 1 // 12q14.2 // 5	SRGAP1	NM_020762	-1.50305
23603	8091737	NM_020800 // IFT80 // intraflagellar transport 80 homolog (Chlamydomonas) // 3q2	IFT80	NM_020800	-1.44495
7735	7932554	NM_020824 // ARHGAP21 // Rho GTPase activating protein 21 // 10p12.1|10p12.3 //	ARHGAP21	NM_020824	-1.45591
15544	8010454	NM_020914 // RNF213 // ring finger protein 213 // 17q25.3 // 57674 /// ENST00000	RNF213	NM_020914	1.64131
7255	7927405	NM_020945 // WDFY4 // WDFY family member 4 // 10q11.22 // 57705 /// AK127650 //	WDFY4	NM_020945	1.49623
7256	7927425	NM_020945 // WDFY4 // WDFY family member 4 // 10q11.22 // 57705 /// ENST00000265	WDFY4	NM_020945	1.50316
15543	8010426	NM_020954 // KIAA1618 // KIAA1618 // 17q25.3 // 57714 /// ENST00000319921 // KIA	KIAA1618	NM_020954	1.72602
18023	8035765	NM_021030 // ZNF14 // zinc finger protein 14 // 19p13.3-p13.2 // 7561 /// ENST00	ZNF14	NM_021030	-1.48828
22807	8083429	NM_021038 // MBNL1 // muscleblind-like (Drosophila) // 3q25 // 4154 /// NM_20729	MBNL1	NM_021038	-1.43563
17192	8027241	NM_021047 // ZNF253 // zinc finger protein 253 // 19p13.11 // 56242 /// ENST0000	ZNF253	NM_021047	-1.40096
19683	8051762	NM_021097 // SLC8A1 // solute carrier family 8 (sodium/calcium exchanger), membe	SLC8A1	NM_021097	1.51458
23552	8091327	NM_021105 // PLSCR1 // phospholipid scramblase 1 // 3q23 // 5359 /// ENST0000034	PLSCR1	NM_021105	1.55201
27670	8130739	NM_021135 // RPS6KA2 // ribosomal protein S6 kinase, 90kDa, polypeptide 2 // 6q2	RPS6KA2	NM_021135	-1.50608
27723	8131292	NM_021163 // RBAK // RB-associated KRAB zinc finger // 7p22.1 // 57786 /// ENST0	RBAK	NM_021163	-1.5188
8558	7940259	NM_021201 // MS4A7 // membrane-spanning 4-domains, subfamily A, member 7 // 11q1	MS4A7	NM_021201	-1.40254
7600	7931081	NM_021622 // PLEKHA1 // pleckstrin homology domain containing, family A (phospho	PLEKHA1	NM_021622	-1.62557
18376	8038919	NM_021632 // ZNF350 // zinc finger protein 350 // 19q13.33 // 59348 /// ENST0000	ZNF350	NM_021632	-1.82069
12467	7979033	NM_021818 // SAV1 // salvador homolog 1 (Drosophila) // 14q13-q23 // 60485 /// E	SAV1	NM_021818	-2.12437
23917	8094876	NM_021927 // GUF1 // GUF1 GTPase homolog (S. cerevisiae) // 4p13 // 60558 /// EN	GUF1	NM_021927	-1.64166
24319	8098512	NM_021942 // C4orf41 // chromosome 4 open reading frame 41 // 4q35.1 // 60684 //	C4orf41	NM_021942	-1.57591
16194	8017186	NM_022070 // HEATR6 // HEAT repeat containing 6 // 17q23.1 // 63897 /// ENST0000	HEATR6	NM_022070	-1.40822
29962	8151572	NM_022133 // SNX16 // sorting nexin 16 // 8q21.13 // 64089 /// NM_152836 // SNX1	SNX16	NM_022133	-1.64442
23033	8085537	NM_022340 // ZFYVE20 // zinc finger, FYVE domain containing 20 // 3p24.3 // 6414	ZFYVE20	NM_022340	-1.5509
5161	7906107	NM_022367 // SEMA4A // sema domain, immunoglobulin domain (Ig), transmembrane do	SEMA4A	NM_022367	1.42375
19672	8051589	NM_022374 // ATL2 // atlastin GTPase 2 // 2p22.2-p22.1 // 64225 /// NM_001135673	ATL2	NM_022374	-1.4668
17035	8025612	NM_022377 // ICAM4 // intercellular adhesion molecule 4 (Landsteiner-Wiener bloo	ICAM4	NM_022377	1.4179
6762	7922504	NM_022457 // RFWD2 // ring finger and WD repeat domain 2 // 1q25.1-q25.2 // 6432	RFWD2	NM_022457	1.43851
8138	7936826	NM_022466 // IKZF5 // IKAROS family zinc finger 5 (Pegasus) // 10q26 // 64376 //	IKZF5	NM_022466	-1.52468
13840	7992811	NM_022468 // MMP25 // matrix metallopeptidase 25 // 16p13.3 // 64386 /// ENST000	MMP25	NM_022468	1.48966
31188	8163383	NM_022486 // SUSD1 // sushi domain containing 1 // 9q31.3-q33.1 // 64420 /// ENS	SUSD1	NM_022486	-1.50452
19963	8054437	NM_022662 // ANAPC1 // anaphase promoting complex subunit 1 // 2q12.1 // 64682 /	ANAPC1	NM_022662	-1.52842
18846	8043322	NM_022662 // ANAPC1 // anaphase promoting complex subunit 1 // 2q12.1 // 64682 /	ANAPC1	NM_022662	-1.43114
29011	8143307	NM_022740 // HIPK2 // homeodomain interacting protein kinase 2 // 7q32-q34 // 28	HIPK2	NM_022740	-1.73487
11266	7967386	NM_022782 // MPHOSPH9 // M-phase phosphoprotein 9 // 12q24.31 // 10198 /// ENST0	MPHOSPH9	NM_022782	-1.46592
15613	8011275	NM_024086 // METT10D // methyltransferase 10 domain containing // 17p13.3 // 790	METT10D	NM_024086	-1.55323
17850	8033780	NM_024106 // ZNF426 // zinc finger protein 426 // 19p13.2 // 79088 /// ENST00000	ZNF426	NM_024106	-1.86075
9691	7951008	NM_024116 // TAF1D // TATA box binding protein (TBP)-associated factor, RNA poly	TAF1D	NM_024116	-1.42789
15533	8010271	NM_024419 // PGS1 // phosphatidylglycerophosphate synthase 1 // 17q25.3 // 9489	PGS1	NM_024419	1.46904
24369	8098985	NM_024511 // HAUS3 // HAUS augmin-like complex, subunit 3 // 4p16.3 // 79441 ///	HAUS3	NM_024511	-1.60645
9234	7946742	NM_024514 // CYP2R1 // cytochrome P450, family 2, subfamily R, polypeptide 1 //	CYP2R1	NM_024514	-1.60931
32449	8174737	NM_024528 // NKAP // NFKB activating protein // Xq24 // 79576 /// ENST0000037141	NKAP	NM_024528	-1.45549
11752	7972180	NM_024546 // RNF219 // ring finger protein 219 // 13q31.1 // 79596 /// ENST00000	RNF219	NM_024546	-1.44466
13190	7985555	NM_024580 // EFTUD1 // elongation factor Tu GTP binding domain containing 1 // 1	EFTUD1	NM_024580	-1.54996
29460	8147439	NM_024613 // PLEKHF2 // pleckstrin homology domain containing, family F (with FY	PLEKHF2	NM_024613	-1.46968
24913	8103932	NM_024629 // MLF1IP // MLF1 interacting protein // 4q35.1 // 79682 /// ENST00000	MLF1IP	NM_024629	1.81021
30456	8156167	NM_024635 // MAK10 // MAK10 homolog, amino-acid N-acetyltransferase subunit (S.	MAK10	NM_024635	-1.4805
28770	8140840	NM_024636 // STEAP4 // STEAP family member 4 // 7q21.12 // 79689 /// ENST0000038	STEAP4	NM_024636	1.60586
13560	7989953	NM_024666 // FLJ11506 // alpha- and gamma-adaptin-binding protein p34 // 15q22.3	FLJ11506	NM_024666	-1.48716
18630	8041179	NM_024692 // CLIP4 // CAP-GLY domain containing linker protein family, member 4	CLIP4	NM_024692	-2.04609
29961	8151561	NM_024699 // ZFAND1 // zinc finger, AN1-type domain 1 // 8q21.13 // 79752 /// EN	ZFAND1	NM_024699	-1.44195
9709	7951144	NM_024725 // CCDC82 // coiled-coil domain containing 82 // 11q21 // 79780 /// EN	CCDC82	NM_024725	-1.41742
9768	7951633	NM_024740 // ALG9 // asparagine-linked glycosylation 9, alpha-1,2-mannosyltransf	ALG9	NM_024740	-1.44535
27252	8126288	NM_024807 // TREML2 // triggering receptor expressed on myeloid cells-like 2 //	TREML2	NM_024807	1.40364
10727	7961440	NM_024829 // PLBD1 // phospholipase B domain containing 1 // 12p13.1 // 79887 //	PLBD1	NM_024829	1.50839
15182	8006638	NM_024835 // GGNBP2 // gametogenetin binding protein 2 // 17q12 // 79893 /// ENS	GGNBP2	NM_024835	-1.63929
10054	7954382	NM_024854 // PYROXD1 // pyridine nucleotide-disulphide oxidoreductase domain 1 /	PYROXD1	NM_024854	-2.22246
6188	7916862	NM_024911 // GPR177 // G protein-coupled receptor 177 // 1p31.3 // 79971 /// NM_	GPR177	NM_024911	1.75312
25736	8112274	NM_024930 // ELOVL7 // ELOVL family member 7, elongation of long chain fatty aci	ELOVL7	NM_024930	-1.51718
4793	7902634	NM_025065 // BXDC5 // brix domain containing 5 // 1p22.3 // 80135 /// ENST000003	BXDC5	NM_025065	-1.50307
16331	8018937	NM_025090 // USP36 // ubiquitin specific peptidase 36 // 17q25.3 // 57602 /// EN	USP36	NM_025090	1.51614
11675	7971486	NM_025113 // C13orf18 // chromosome 13 open reading frame 18 // 13q14.12 // 8018	C13orf18	NM_025113	1.81973
19713	8052024	NM_025133 // FBXO11 // F-box protein 11 // 2p16.3 // 80204 /// NM_018693 // FBXO	FBXO11	NM_025133	-1.41845
14102	7995583	NM_025134 // CHD9 // chromodomain helicase DNA binding protein 9 // 16q12.2 // 8	CHD9	NM_025134	-1.45656
15426	8009075	NM_025185 // TANC2 // tetratricopeptide repeat, ankyrin repeat and coiled-coil c	TANC2	NM_025185	-1.4851
19911	8053801	NM_025190 // ANKRD36B // ankyrin repeat domain 36B // 2q11.2 // 57730 /// ENST00	ANKRD36B	NM_025190	-2.58658
18911	8043697	NM_025190 // ANKRD36B // ankyrin repeat domain 36B // 2q11.2 // 57730 /// ENST00	ANKRD36B	NM_025190	-2.2353
19932	8054054	NM_025190 // ANKRD36B // ankyrin repeat domain 36B // 2q11.2 // 57730 /// ENST00	ANKRD36B	NM_025190	-2.26701
19912	8053834	NM_025190 // ANKRD36B // ankyrin repeat domain 36B // 2q11.2 // 57730 /// ENST00	ANKRD36B	NM_025190	-1.61769
7773	7932938	NM_025209 // EPC1 // enhancer of polycomb homolog 1 (Drosophila) // 10p11 // 803	EPC1	NM_025209	-1.51038
25402	8108861	NM_030571 // NDFIP1 // Nedd4 family interacting protein 1 // 5q31.3 // 80762 ///	NDFIP1	NM_030571	-1.45693
12481	7979223	NM_030637 // DDHD1 // DDHD domain containing 1 // 14q21 // 80821 /// ENST0000035	DDHD1	NM_030637	-1.43927
21768	8072710	NM_030641 // APOL6 // apolipoprotein L, 6 // 22q12.3 // 80830 /// ENST0000040965	APOL6	NM_030641	1.65184
10823	7962516	NM_030674 // SLC38A1 // solute carrier family 38, member 1 // 12q13.11 // 81539	SLC38A1	NM_030674	-1.88025
28627	8139712	NM_030796 // ECOP // EGFR-coamplified and overexpressed protein // 7p11.2 // 815	ECOP	NM_030796	-1.52149
5024	7904969	NM_030796 // ECOP // EGFR-coamplified and overexpressed protein // 7p11.2 // 815	ECOP	NM_030796	-1.51084
10881	7963235	NM_030809 // CSRNP2 // cysteine-serine-rich nuclear protein 2 // 12q13.11-q13.12	CSRNP2	NM_030809	-1.58622
6194	7916928	NM_030816 // ANKRD13C // ankyrin repeat domain 13C // 1p32.3-p31.3 // 81573 ///	ANKRD13C	NM_030816	-1.69468
7519	7930139	NM_030912 // TRIM8 // tripartite motif-containing 8 // 10q24.3 // 81603 /// ENST	TRIM8	NM_030912	-1.42196
5081	7905444	NM_030918 // SNX27 // sorting nexin family member 27 // 1q21.3 // 81609 /// ENST	SNX27	NM_030918	-1.51293
7387	7928705	NM_030927 // TSPAN14 // tetraspanin 14 // 10q23.1 // 81619 /// NM_001128309 // T	TSPAN14	NM_030927	-1.46744
25744	8112331	NM_030940 // ISCA1 // iron-sulfur cluster assembly 1 homolog (S. cerevisiae) //	ISCA1	NM_030940	-1.79149
21210	8067495	NM_031215 // CABLES2 // Cdk5 and Abl enzyme substrate 2 // 20q13.33 // 81928 ///	CABLES2	NM_031215	-1.45078
23434	8090018	NM_031458 // PARP9 // poly (ADP-ribose) polymerase family, member 9 // 3q21 // 8	PARP9	NM_031458	1.74524
26657	8120833	NM_031469 // SH3BGRL2 // SH3 domain binding glutamic acid-rich protein like 2 //	SH3BGRL2	NM_031469	-1.44662
26236	8116760	NM_031480 // RIOK1 // RIO kinase 1 (yeast) // 6p24.3 // 83732 /// NM_153005 // R	RIOK1	NM_031480	-1.5793
31095	8162449	NM_031486 // ZNF484 // zinc finger protein 484 // 9q22.31 // 83744 /// NM_001007	ZNF484	NM_031486	-1.583
14087	7995421	NM_031490 // LONP2 // lon peptidase 2, peroxisomal // 16q12.1 // 83752 /// ENST0	LONP2	NM_031490	-1.40634
24969	8104492	NM_031916 // ROPN1L // ropporin 1-like // 5p15.2 // 83853 /// ENST00000274134 //	ROPN1L	NM_031916	1.47472
11166	7966202	NM_031954 // KCTD10 // potassium channel tetramerisation domain containing 10 //	KCTD10	NM_031954	-1.56693
28056	8134211	NM_032120 // C7orf64 // chromosome 7 open reading frame 64 // 7q21.2 // 84060 //	C7orf64	NM_032120	-1.66733
6495	7919787	NM_032132 // HORMAD1 // HORMA domain containing 1 // 1q21.2 // 84072 /// ENST000	HORMAD1	NM_032132	1.40941
11646	7971218	NM_032138 // KBTBD7 // kelch repeat and BTB (POZ) domain containing 7 // 13q14.1	KBTBD7	NM_032138	-1.57353
19252	8046975	NM_032168 // WDR75 // WD repeat domain 75 // 2q32.2 // 84128 /// ENST00000314761	WDR75	NM_032168	-1.74868
25142	8106193	NM_032175 // UTP15 // UTP15, U3 small nucleolar ribonucleoprotein, homolog (S. c	UTP15	NM_032175	-1.62029
26746	8121510	NM_032194 // BXDC1 // brix domain containing 1 // 6q21 // 84154 /// ENST00000368	BXDC1	NM_032194	-1.41906
7291	7927732	NM_032199 // ARID5B // AT rich interactive domain 5B (MRF1-like) // 10q21.2 // 8	ARID5B	NM_032199	-1.96281
21097	8066303	NM_032221 // CHD6 // chromodomain helicase DNA binding protein 6 // 20q12 // 841	CHD6	NM_032221	-1.62459
25607	8110886	NM_032286 // MED10 // mediator complex subunit 10 // 5p15.31 // 84246 /// ENST00	MED10	NM_032286	-1.44952
9728	7951325	NM_032299 // DCUN1D5 // DCN1, defective in cullin neddylation 1, domain containi	DCUN1D5	NM_032299	-1.588
30571	8157233	NM_032303 // HSDL2 // hydroxysteroid dehydrogenase like 2 // 9q32 // 84263 /// E	HSDL2	NM_032303	1.42206
12977	7983478	NM_032413 // C15orf48 // chromosome 15 open reading frame 48 // 15q21.1 // 84419	C15orf48	NM_032413	1.44354
12643	7980833	NM_032560 // SMEK1 // SMEK homolog 1, suppressor of mek1 (Dictyostelium) // 14q3	SMEK1	NM_032560	-1.46389
32699	8176709	NM_032576 // CYorf15B // chromosome Y open reading frame 15B // Yq11.222 // 8466	CYorf15B	NM_032576	-1.59285
17132	8026533	NM_032855 // HSH2D // hematopoietic SH2 domain containing // 19p13.11 // 84941 /	HSH2D	NM_032855	1.41695
8751	7942439	NM_032871 // RELT // RELT tumor necrosis factor receptor // 11q13.4 // 84957 ///	RELT	NM_032871	1.42196
28830	8141380	NM_032924 // ZNF3 // zinc finger protein 3 // 7q22.1 // 7551 /// NM_017715 // ZN	ZNF3	NM_032924	-1.40584
7066	7925672	NM_033213 // ZNF670 // zinc finger protein 670 // 1q44 // 93474 /// ENST00000366	ZNF670	NM_033213	-1.48059
13103	7984779	NM_033240 // PML // promyelocytic leukemia // 15q22 // 5371 /// NM_033244 // PML	PML	NM_033240	1.50657
9739	7951372	NM_033306 // CASP4 // caspase 4, apoptosis-related cysteine peptidase // 11q22.2	CASP4	NM_033306	1.68899
8891	7943715	NM_033390 // ZC3H12C // zinc finger CCCH-type containing 12C // 11q22.3 // 85463	ZC3H12C	NM_033390	-2.44144
10299	7956894	NM_033647 // HELB // helicase (DNA) B // 12q14.3 // 92797 /// ENST00000247815 //	HELB	NM_033647	1.49157
21517	8070341	NM_033656 // BRWD1 // bromodomain and WD repeat domain containing 1 // 21q22.2 /	BRWD1	NM_033656	-1.49266
7777	7932966	NM_033666 // ITGB1 // integrin, beta 1 (fibronectin receptor, beta polypeptide,	ITGB1	NM_033666	-1.61566
22060	8075483	NM_052880 // PIK3IP1 // phosphoinositide-3-kinase interacting protein 1 // 22q12	PIK3IP1	NM_052880	-2.50789
15148	8006336	NM_052888 // LRRC37B // leucine rich repeat containing 37B // --- // 114659 ///	LRRC37B	NM_052888	-1.47556
6249	7917561	NM_052941 // GBP4 // guanylate binding protein 4 // 1p22.2 // 115361 /// ENST000	GBP4	NM_052941	1.67013
6250	7917576	NM_052942 // GBP5 // guanylate binding protein 5 // 1p22.2 // 115362 /// NM_0011	GBP5	NM_052942	2.72336
4289	7897522	NM_052960 // RBP7 // retinol binding protein 7, cellular // 1p36.22 // 116362 //	RBP7	NM_052960	1.56
27220	8125959	NM_052961 // SLC26A8 // solute carrier family 26, member 8 // 6p21 // 116369 ///	SLC26A8	NM_052961	1.60767
6795	7922846	NM_052966 // FAM129A // family with sequence similarity 129, member A // 1q25 //	FAM129A	NM_052966	1.49626
17776	8032834	NM_052972 // LRG1 // leucine-rich alpha-2-glycoprotein 1 // 19p13.3 // 116844 //	LRG1	NM_052972	1.47432
24409	8099364	NM_053042 // ZNF518B // zinc finger protein 518B // 4p16.1 // 85460 /// ENST0000	ZNF518B	NM_053042	-1.48295
27645	8130539	NM_054114 // TAGAP // T-cell activation RhoGTPase activating protein // 6q25.3 /	TAGAP	NM_054114	1.42883
24198	8097480	NM_057175 // NARG1 // NMDA receptor regulated 1 // 4q31.1 // 80155 /// ENST00000	NARG1	NM_057175	-1.68648
30096	8152703	NM_058229 // FBXO32 // F-box protein 32 // 8q24.13 // 114907 /// NM_148177 // FB	FBXO32	NM_058229	-1.85378
19100	8045381	NM_058241 // CCNT2 // cyclin T2 // 2q21.3 // 905 /// NM_001241 // CCNT2 // cycli	CCNT2	NM_058241	-1.43184
20420	8059650	NM_080424 // SP110 // SP110 nuclear body protein // 2q37.1 // 3431 /// NM_004509	SP110	NM_080424	1.63605
18520	8040080	NM_080657 // RSAD2 // radical S-adenosyl methionine domain containing 2 // 2p25.	RSAD2	NM_080657	2.5538
25292	8107750	NM_130809 // PRRC1 // proline-rich coiled-coil 1 // 5q23.2 // 133619 /// ENST000	PRRC1	NM_130809	-1.42118
22954	8084844	NM_130837 // OPA1 // optic atrophy 1 (autosomal dominant) // 3q28-q29|3q28-q29 /	OPA1	NM_130837	-1.66408
19696	8051882	NM_133259 // LRPPRC // leucine-rich PPR-motif containing // 2p21 // 10128 /// EN	LRPPRC	NM_133259	-1.65978
22891	8084128	NM_133462 // TTC14 // tetratricopeptide repeat domain 14 // 3q26.33 // 151613 //	TTC14	NM_133462	-1.58257
24349	8098758	NM_133474 // ZNF721 // zinc finger protein 721 // 4p16.3 // 170960 /// ENST00000	ZNF721	NM_133474	-1.42425
13516	7989365	NM_134260 // RORA // RAR-related orphan receptor A // 15q21.3 // 6095 /// NM_002	RORA	NM_134260	-1.40152
18043	8035855	NM_138286 // ZNF681 // zinc finger protein 681 // 19p12 // 148213 /// ENST000004	ZNF681	NM_138286	-1.45696
22681	8082075	NM_138287 // DTX3L // deltex 3-like (Drosophila) // 3q21.1 // 151636 /// ENST000	DTX3L	NM_138287	1.68633
12418	7978553	NM_138288 // C14orf147 // chromosome 14 open reading frame 147 // 14q13.1 // 171	C14orf147	NM_138288	-1.61336
18042	8035847	NM_138330 // ZNF675 // zinc finger protein 675 // 19p12 // 171392 /// ENST000003	ZNF675	NM_138330	-1.67752
15438	8009255	NM_138363 // CCDC45 // coiled-coil domain containing 45 // 17q24.1 // 90799 ///	CCDC45	NM_138363	-1.53633
17568	8030978	NM_138374 // ZNF845 // zinc finger protein 845 // 19q13.41 // 91664 /// AK295079	ZNF845	NM_138374	-1.8269
9514	7949340	NM_138456 // BATF2 // basic leucine zipper transcription factor, ATF-like 2 // 1	BATF2	NM_138456	1.45355
4760	7902345	NM_138467 // TYW3 // tRNA-yW synthesizing protein 3 homolog (S. cerevisiae) // 1	TYW3	NM_138467	-1.44743
18969	8044375	NM_138621 // BCL2L11 // BCL2-like 11 (apoptosis facilitator) // 2q13 // 10018 //	BCL2L11	NM_138621	-1.60401
12422	7978586	NM_138638 // CFL2 // cofilin 2 (muscle) // 14q12 // 1073 /// NM_021914 // CFL2 /	CFL2	NM_138638	-1.52273
17714	8032127	NM_138774 // C19orf22 // chromosome 19 open reading frame 22 // 19p13.3 // 91300	C19orf22	NM_138774	1.40298
19550	8050160	NM_138799 // MBOAT2 // membrane bound O-acyltransferase domain containing 2 // 2	MBOAT2	NM_138799	1.45986
25100	8105714	NM_139168 // SFRS12 // splicing factor, arginine/serine-rich 12 // 5q12.3 // 140	SFRS12	NM_139168	-1.43132
25248	8107282	NM_139281 // WDR36 // WD repeat domain 36 // 5q22.1 // 134430 /// ENST0000032365	WDR36	NM_139281	-1.45087
6922	7924190	NM_144567 // ANGEL2 // angel homolog 2 (Drosophila) // 1q32.3 // 90806 /// ENST0	ANGEL2	NM_144567	-1.42571
13487	7989128	NM_144571 // CNOT6L // CCR4-NOT transcription complex, subunit 6-like // 4q13.3	CNOT6L	NM_144571	-1.70057
14968	8004694	NM_144607 // CYB5D1 // cytochrome b5 domain containing 1 // 17p13.1 // 124637 //	CYB5D1	NM_144607	1.48187
24572	8100827	NM_144646 // IGJ // immunoglobulin J polypeptide, linker protein for immunoglobu	IGJ	NM_144646	-1.47772
9700	7951077	NM_144665 // SESN3 // sestrin 3 // 11q21 // 143686 /// ENST00000278499 // SESN3	SESN3	NM_144665	-1.52801
9991	7953775	NM_144670 // A2ML1 // alpha-2-macroglobulin-like 1 // 12p13.31 // 144568 /// ENS	A2ML1	NM_144670	-1.55637
11471	7969493	NM_144777 // SCEL // sciellin // 13q22 // 8796 /// NM_003843 // SCEL // sciellin	SCEL	NM_144777	-1.68291
11493	7969677	NM_144778 // MBNL2 // muscleblind-like 2 (Drosophila) // 13q32.1 // 10150 /// NM	MBNL2	NM_144778	-1.60642
15167	8006531	NM_144975 // SLFN5 // schlafen family member 5 // 17q12 // 162394 /// ENST000002	SLFN5	NM_144975	-1.73579
17906	8034401	NM_144976 // ZNF564 // zinc finger protein 564 // 19p13.2 // 163050 /// BC065023	ZNF564	NM_144976	-1.63474
31723	8168438	NM_145052 // UPRT // uracil phosphoribosyltransferase (FUR1) homolog (S. cerevis	UPRT	NM_145052	-1.44844
7534	7930299	NM_145247 // C10orf78 // chromosome 10 open reading frame 78 // 10q25.1 // 11939	C10orf78	NM_145247	-1.41215
17056	8025927	NM_145295 // ZNF627 // zinc finger protein 627 // 19p13.2 // 199692 /// ENST0000	ZNF627	NM_145295	-1.46319
7547	7930454	NM_145341 // PDCD4 // programmed cell death 4 (neoplastic transformation inhibit	PDCD4	NM_145341	-1.55596
15599	8011114	NM_145351 // SCARF1 // scavenger receptor class F, member 1 // 17p13.3 // 8578 /	SCARF1	NM_145351	1.41704
18548	8040340	NM_145693 // LPIN1 // lipin 1 // 2p25.1 // 23175 /// ENST00000256720 // LPIN1 //	LPIN1	NM_145693	-1.41532
21804	8073056	NM_145699 // APOBEC3A // apolipoprotein B mRNA editing enzyme, catalytic polypep	APOBEC3A	NM_145699	1.5167
5472	7909545	NM_145759 // TRAF5 // TNF receptor-associated factor 5 // 1q32 // 7188 /// NM_00	TRAF5	NM_145759	-1.43277
9307	7947540	NM_145803 // TRAF6 // TNF receptor-associated factor 6 // 11p12 // 7189 /// NM_0	TRAF6	NM_145803	-1.47241
6570	7920472	NM_152263 // TPM3 // tropomyosin 3 // 1q21.2 // 7170 /// NM_001043353 // TPM3 //	TPM3	NM_152263	1.43362
14325	7998002	NM_152287 // ZNF276 // zinc finger protein 276 // 16q24.3 // 92822 /// NM_001113	ZNF276	NM_152287	1.45147
23817	8093993	NM_152293 // TADA2B // transcriptional adaptor 2 (ADA2 homolog, yeast)-beta // 4	TADA2B	NM_152293	-1.42872
25170	8106516	NM_152405 // JMY // junction mediating and regulatory protein, p53 cofactor // 5	JMY	NM_152405	-1.59019
18473	8039695	NM_152475 // ZNF417 // zinc finger protein 417 // 19q13.43 // 147687 /// ENST000	ZNF417	NM_152475	-1.44265
22052	8075423	NM_152511 // DUSP18 // dual specificity phosphatase 18 // 22q12.2 // 150290 ///	DUSP18	NM_152511	-1.43341
24623	8101304	NM_152545 // RASGEF1B // RasGEF domain family, member 1B // 4q21.21-q21.22 // 15	RASGEF1B	NM_152545	-1.76799
30829	8160213	NM_152574 // TTC39B // tetratricopeptide repeat domain 39B // 9p22.3 // 158219 /	TTC39B	NM_152574	-1.47711
17304	8028227	NM_152604 // ZNF383 // zinc finger protein 383 // 19q13.12 // 163087 /// ENST000	ZNF383	NM_152604	-1.82731
5626	7911138	NM_152609 // C1orf71 // chromosome 1 open reading frame 71 // 1q44 // 163882 ///	C1orf71	NM_152609	-1.48681
25728	8112182	NM_152622 // MIER3 // mesoderm induction early response 1, family member 3 // 5q	MIER3	NM_152622	-1.43529
31456	8166096	NM_152634 // TCEANC // transcription elongation factor A (SII) N-terminal and ce	TCEANC	NM_152634	-1.41173
14788	8002778	NM_152649 // MLKL // mixed lineage kinase domain-like // 16q22.3 // 197259 /// N	MLKL	NM_152649	1.68062
23261	8088348	NM_152678 // FAM116A // family with sequence similarity 116, member A // 3p14.3	FAM116A	NM_152678	-1.41612
24906	8103881	NM_152682 // RWDD4A // RWD domain containing 4A // 4q35.1 // 201965 /// ENST0000	RWDD4A	NM_152682	-1.43362
28786	8140971	NM_152703 // SAMD9L // sterile alpha motif domain containing 9-like // 7q21.2-q2	SAMD9L	NM_152703	1.8338
10426	7958262	NM_152772 // TCP11L2 // t-complex 11 (mouse)-like 2 // 12q23.3 // 255394 /// ENS	TCP11L2	NM_152772	-1.64887
16934	8024518	NM_152791 // ZNF555 // zinc finger protein 555 // 19p13.3 // 148254 /// ENST0000	ZNF555	NM_152791	-1.41718
18623	8041061	NM_153021 // PLB1 // phospholipase B1 // 2p23.2 // 151056 /// ENST00000327757 //	PLB1	NM_153021	1.57436
11568	7970524	NM_153251 // ZDHHC20 // zinc finger, DHHC-type containing 20 // 13q12.11 // 2538	ZDHHC20	NM_153251	-1.45135
29161	8144516	NM_153332 // ERI1 // exoribonuclease 1 // 8p23.1 // 90459 /// ENST00000250263 //	ERI1	NM_153332	1.54743
27306	8126820	NM_153840 // GPR110 // G protein-coupled receptor 110 // 6p12.3 // 266977 /// NM	GPR110	NM_153840	-1.71481
5999	7914950	NM_156039 // CSF3R // colony stimulating factor 3 receptor (granulocyte) // 1p35	CSF3R	NM_156039	1.50041
9008	7944867	NM_170601 // SIAE // sialic acid acetylesterase // 11q24 // 54414 /// ENST000002	SIAE	NM_170601	1.49399
18124	8036503	NM_170604 // RASGRP4 // RAS guanyl releasing protein 4 // 19q13.1 // 115727 ///	RASGRP4	NM_170604	1.47374
23362	8089261	NM_170662 // CBLB // Cas-Br-M (murine) ecotropic retroviral transforming sequenc	CBLB	NM_170662	-1.47063
17334	8028607	NM_172138 // IL28A // interleukin 28A (interferon, lambda 2) // 19q13.13 // 2826	IL28A	NM_172138	1.4093
23301	8088803	NM_173359 // EIF4E3 // eukaryotic translation initiation factor 4E family member	EIF4E3	NM_173359	1.54352
14520	8000028	NM_173475 // DCUN1D3 // DCN1, defective in cullin neddylation 1, domain containi	DCUN1D3	NM_173475	1.56241
27946	8133114	NM_173517 // VKORC1L1 // vitamin K epoxide reductase complex, subunit 1-like 1 /	VKORC1L1	NM_173517	-1.43063
17672	8031815	NM_173632 // ZNF776 // zinc finger protein 776 // 19q13.43 // 284309 /// ENST000	ZNF776	NM_173632	-1.52531
25849	8113113	NM_173665 // C5orf36 // chromosome 5 open reading frame 36 // 5q15 // 285600 ///	C5orf36	NM_173665	1.42639
24295	8098291	NM_173872 // CLCN3 // chloride channel 3 // 4q33 // 1182 /// NM_001829 // CLCN3	CLCN3	NM_173872	-1.70475
13407	7987981	NM_174916 // UBR1 // ubiquitin protein ligase E3 component n-recognin 1 // 15q13	UBR1	NM_174916	1.70263
17000	8025285	NM_174918 // C19orf59 // chromosome 19 open reading frame 59 // 19p13.2 // 19967	C19orf59	NM_174918	1.48764
32815	8177628	NM_176816 // CCDC125 // coiled-coil domain containing 125 // 5q13.2 // 202243 //	CCDC125	NM_176816	1.46121
23573	8091523	NM_176894 // P2RY13 // purinergic receptor P2Y, G-protein coupled, 13 // 3q24 //	P2RY13	NM_176894	1.49087
32052	8171136	NM_178129 // P2RY8 // purinergic receptor P2Y, G-protein coupled, 8 // Xp22.33;	P2RY8	NM_178129	-1.88048
32735	8177026	NM_178129 // P2RY8 // purinergic receptor P2Y, G-protein coupled, 8 // Xp22.33;	P2RY8	NM_178129	-1.88048
6337	7918474	NM_178454 // TMEM77 // transmembrane protein 77 // 1p13.3 // 128338 /// NM_00100	TMEM77	NM_178454	-1.42448
28713	8140151	NM_181471 // RFC2 // replication factor C (activator 1) 2, 40kDa // 7q11.23 // 5	RFC2	NM_181471	1.4164
25084	8105579	NM_181506 // LRRC70 // leucine rich repeat containing 70 // 5q12.1 // 100130733	LRRC70	NM_181506	-1.52616
25104	8105778	NM_181523 // PIK3R1 // phosphoinositide-3-kinase, regulatory subunit 1 (alpha) /	PIK3R1	NM_181523	-2.24574
15450	8009353	NM_181671 // PITPNC1 // phosphatidylinositol transfer protein, cytoplasmic 1 //	PITPNC1	NM_181671	-1.4687
7054	7925531	NM_181690 // AKT3 // v-akt murine thymoma viral oncogene homolog 3 (protein kina	AKT3	NM_181690	-1.59402
26680	8121043	NM_181837 // ORC3L // origin recognition complex, subunit 3-like (yeast) // 6q14	ORC3L	NM_181837	-1.4137
23848	8094169	NM_182485 // CPEB2 // cytoplasmic polyadenylation element binding protein 2 // 4	CPEB2	NM_182485	-1.58809
11588	7970696	NM_182488 // USP12 // ubiquitin specific peptidase 12 // 13q12.13 // 219333 ///	USP12	NM_182488	-1.66825
28413	8137709	NM_182491 // ZFAND2A // zinc finger, AN1-type domain 2A // 7p22.3 // 90637 /// E	ZFAND2A	NM_182491	1.51379
24556	8100701	NM_182502 // TMPRSS11B // transmembrane protease, serine 11B // 4q13.2 // 132724	TMPRSS11B	NM_182502	-1.97952
23766	8093320	NM_182524 // ZNF595 // zinc finger protein 595 // 4p16.3 // 152687 /// NM_001039	ZNF595	NM_182524	-1.42221
28176	8135532	NM_182597 // C7orf53 // chromosome 7 open reading frame 53 // 7q31.1 // 286006 /	C7orf53	NM_182597	1.6126
24553	8100675	NM_182606 // TMPRSS11A // transmembrane protease, serine 11A // 4q13.2 // 339967	TMPRSS11A	NM_182606	-1.41646
28887	8142036	NM_182691 // SRPK2 // SFRS protein kinase 2 // 7q22-q31.1 // 6733 /// NM_182692	SRPK2	NM_182691	1.40506
26276	8117106	NM_182757 // RNF144B // ring finger protein 144B // 6p22.3 // 255488 /// ENST000	RNF144B	NM_182757	-1.96935
22574	8081115	NM_182896 // ARL13B // ADP-ribosylation factor-like 13B // 3q11.2 // 200894 ///	ARL13B	NM_182896	-1.41346
27797	8131996	NM_182898 // CREB5 // cAMP responsive element binding protein 5 // 7p15.1 // 958	CREB5	NM_182898	1.59063
12024	7974483	NM_182926 // KTN1 // kinectin 1 (kinesin receptor) // 14q22.1 // 3895 /// NM_001	KTN1	NM_182926	-1.46675
4788	7902594	NM_182948 // PRKACB // protein kinase, cAMP-dependent, catalytic, beta // 1p36.1	PRKACB	NM_182948	-1.4446
25401	8108847	NM_183401 // RNF14 // ring finger protein 14 // 5q23.3-q31.1 // 9604 /// NM_0042	RNF14	NM_183401	-1.42524
14415	7998931	NM_198088 // ZNF200 // zinc finger protein 200 // 16p13.3 // 7752 /// NM_0011454	ZNF200	NM_198088	1.41597
19482	8049478	NM_198189 // COPS8 // COP9 constitutive photomorphogenic homolog subunit 8 (Arab	COPS8	NM_198189	-1.57687
22635	8081564	NM_198196 // CD96 // CD96 molecule // 3q13.13-q13.2 // 10225 /// NM_005816 // CD	CD96	NM_198196	-1.55113
18377	8038925	NM_198480 // ZNF615 // zinc finger protein 615 // 19q13.33 // 284370 /// ENST000	ZNF615	NM_198480	-1.40486
17847	8033746	NM_198535 // ZNF699 // zinc finger protein 699 // 19p13.2 // 374879 /// ENST0000	ZNF699	NM_198535	-1.73869
10099	7954810	NM_198578 // LRRK2 // leucine-rich repeat kinase 2 // 12q12 // 120892 /// ENST00	LRRK2	NM_198578	1.61163
12465	7978997	NM_198794 // MAP4K5 // mitogen-activated protein kinase kinase kinase kinase 5 /	MAP4K5	NM_198794	-1.83198
4648	7901219	NM_199044 // NSUN4 // NOL1/NOP2/Sun domain family, member 4 // 1p34 // 387338 //	NSUN4	NM_199044	-1.42688
28254	8136341	NM_199186 // BPGM // 2,3-bisphosphoglycerate mutase // 7q31-q34 // 669 /// NM_00	BPGM	NM_199186	-1.59628
6255	7917604	NM_201269 // ZNF644 // zinc finger protein 644 // 1p22.2 // 84146 /// NM_016620	ZNF644	NM_201269	-1.81558
10228	7956046	NM_201444 // DGKA // diacylglycerol kinase, alpha 80kDa // 12q13.3 // 1606 /// N	DGKA	NM_201444	-1.44711
5231	7906767	NM_201563 // FCGR2C // Fc fragment of IgG, low affinity IIc, receptor for (CD32)	FCGR2C	NM_201563	1.41039
14967	8004691	NM_203411 // TMEM88 // transmembrane protein 88 // 17p13.1 // 92162 /// ENST0000	TMEM88	NM_203411	1.40141
30201	8153959	NM_203447 // DOCK8 // dedicator of cytokinesis 8 // 9p24.3 // 81704 /// ENST0000	DOCK8	NM_203447	1.54896
13729	7991587	NM_203472 // SELS // selenoprotein S // 15q26.3 // 55829 /// NM_018445 // SELS /	SELS	NM_203472	-1.51655
10001	7953924	NM_207345 // CLEC9A // C-type lectin domain family 9, member A // 12p13.2 // 283	CLEC9A	NM_207345	1.43394
14335	7998117	NM_207366 // SEPT14 // septin 14 // 7p11.2 // 346288 /// ENST00000388975 // SEPT	2010-09-14	NM_207366	1.69845
5668	7911329	NM_207366 // SEPT14 // septin 14 // 7p11.2 // 346288 /// ENST00000388975 // SEPT	2010-09-14	NM_207366	1.5565
4213	7896742	NM_207366 // SEPT14 // septin 14 // 7p11.2 // 346288 /// ENST00000388975 // SEPT	2010-09-14	NM_207366	1.60215
5677	7911347	NM_207366 // SEPT14 // septin 14 // 7p11.2 // 346288 /// ENST00000388975 // SEPT	2010-09-14	NM_207366	1.60215
9056	7945342	NM_207366 // SEPT14 // septin 14 // 7p11.2 // 346288 /// ENST00000388975 // SEPT	2010-09-14	NM_207366	1.60215
17699	8031990	NM_207366 // SEPT14 // septin 14 // 7p11.2 // 346288 /// ENST00000388975 // SEPT	2010-09-14	NM_207366	1.60215
22983	8085054	NM_207366 // SEPT14 // septin 14 // 7p11.2 // 346288 /// ENST00000388975 // SEPT	2010-09-14	NM_207366	1.60215
25584	8110670	NM_207366 // SEPT14 // septin 14 // 7p11.2 // 346288 /// ENST00000388975 // SEPT	2010-09-14	NM_207366	1.60215
28405	8137666	NM_207366 // SEPT14 // septin 14 // 7p11.2 // 346288 /// ENST00000388975 // SEPT	2010-09-14	NM_207366	1.60215
29624	8148964	NM_207366 // SEPT14 // septin 14 // 7p11.2 // 346288 /// ENST00000388975 // SEPT	2010-09-14	NM_207366	1.60215
30547	8157058	NM_207647 // FSD1L // fibronectin type III and SPRY domain containing 1-like //	FSD1L	NM_207647	-1.73365
27757	8131573	NM_212460 // ARL4A // ADP-ribosylation factor-like 4A // 7p21-p15.3 // 10124 ///	ARL4A	NM_212460	-1.71951
23408	8089743	NM_212543 // B4GALT4 // UDP-Gal:betaGlcNAc beta 1,4- galactosyltransferase, poly	B4GALT4	NM_212543	-1.58925
24234	8097792	NR_000007 // SNORD73A // small nucleolar RNA, C/D box 73A // 4q31.2-q31.3 // 894	SNORD73A	NR_000007	-1.50338
9838	7952339	NR_001453 // LOC85389 // RNA, small nucleolar // 11q23.3-q25 // 85389	LOC85389	NR_001453	1.42726
13848	7992865	NR_002169 // OR1F2P // olfactory receptor, family 1, subfamily F, member 2 // 16	OR1F2P	NR_002169	1.43816
9479	7948908	NR_002564 // SNORD26 // small nucleolar RNA, C/D box 26 // 11q13 // 9302 /// AK0	SNORD26	NR_002564	-1.5034
9472	7948894	NR_002716 // RNU2-1 // RNA, U2 small nuclear 1 // 17q12-q21 // 6066 /// NR_00276	RNU2-1	NR_002716	1.75919
16404	8019631	NR_002716 // RNU2-1 // RNA, U2 small nuclear 1 // 17q12-q21 // 6066 /// NR_00276	RNU2-1	NR_002716	1.95397
16405	8019633	NR_002716 // RNU2-1 // RNA, U2 small nuclear 1 // 17q12-q21 // 6066 /// NR_00276	RNU2-1	NR_002716	1.95397
16406	8019635	NR_002716 // RNU2-1 // RNA, U2 small nuclear 1 // 17q12-q21 // 6066 /// NR_00276	RNU2-1	NR_002716	1.95397
16407	8019637	NR_002716 // RNU2-1 // RNA, U2 small nuclear 1 // 17q12-q21 // 6066 /// NR_00276	RNU2-1	NR_002716	1.95397
16408	8019639	NR_002716 // RNU2-1 // RNA, U2 small nuclear 1 // 17q12-q21 // 6066 /// NR_00276	RNU2-1	NR_002716	1.95397
16409	8019641	NR_002716 // RNU2-1 // RNA, U2 small nuclear 1 // 17q12-q21 // 6066 /// NR_00276	RNU2-1	NR_002716	1.95397
16419	8019703	NR_002716 // RNU2-1 // RNA, U2 small nuclear 1 // 17q12-q21 // 6066 /// NR_00276	RNU2-1	NR_002716	1.95397
16420	8019705	NR_002716 // RNU2-1 // RNA, U2 small nuclear 1 // 17q12-q21 // 6066 /// NR_00276	RNU2-1	NR_002716	1.95397
16421	8019707	NR_002716 // RNU2-1 // RNA, U2 small nuclear 1 // 17q12-q21 // 6066 /// NR_00276	RNU2-1	NR_002716	1.95397
16422	8019709	NR_002716 // RNU2-1 // RNA, U2 small nuclear 1 // 17q12-q21 // 6066 /// NR_00276	RNU2-1	NR_002716	1.91707
16435	8019802	NR_002716 // RNU2-1 // RNA, U2 small nuclear 1 // 17q12-q21 // 6066 /// NR_00276	RNU2-1	NR_002716	1.93964
18627	8041168	NR_002741 // SNORD53 // small nucleolar RNA, C/D box 53 // 2p23.2 // 26796	SNORD53	NR_002741	-1.46839
4767	7902400	NR_002748 // SNORD45B // small nucleolar RNA, C/D box 45B // 1p31.1 // 26804 ///	SNORD45B	NR_002748	-2.09531
4766	7902398	NR_002749 // SNORD45A // small nucleolar RNA, C/D box 45A // 1p31.1 // 26805 ///	SNORD45A	NR_002749	-1.87215
25996	8114468	NR_002913 // SNORD63 // small nucleolar RNA, C/D box 63 // 5q31.2 // 26785	SNORD63	NR_002913	1.56659
32777	8177229	NR_002923 // BCORL2 // BCL6 co-repressor-like 2 // Yq11.222 // 286554 /// ENST00	BCORL2	NR_002923	-1.44905
10843	7962829	NR_002951 // SNORA2B // small nucleolar RNA, H/ACA box 2B // 12q13.11 // 677794	SNORA2B	NR_002951	-1.4254
27651	8130580	NR_002965 // SNORA29 // small nucleolar RNA, H/ACA box 29 // 6q25.3 // 677812	SNORA29	NR_002965	1.67862
11664	7971386	NR_002967 // SNORA31 // small nucleolar RNA, H/ACA box 31 // 13q14.13 // 677814	SNORA31	NR_002967	1.46443
16577	8021181	NR_003003 // SCARNA17 // small Cajal body-specific RNA 17 // 18q21.1 // 677769	SCARNA17	NR_003003	-1.42461
9695	7951036	NR_003033 // SNORD5 // small nucleolar RNA, C/D box 5 // 11q21 // 692072 /// AK1	SNORD5	NR_003033	-1.48699
22962	8084912	NR_003265 // SDHALP2 // succinate dehydrogenase complex, subunit A, flavoprotein	SDHALP2	NR_003265	-1.4125
22961	8084904	NR_003265 // SDHALP2 // succinate dehydrogenase complex, subunit A, flavoprotein	SDHALP2	NR_003265	-1.55054
12835	7982084	NR_003303 // SNRPN // small nuclear ribonucleoprotein polypeptide N // 15q11.2 /	SNRPN	NR_003303	1.5245
12818	7982050	NR_003303 // SNRPN // small nuclear ribonucleoprotein polypeptide N // 15q11.2 /	SNRPN	NR_003303	1.40284
12807	7982028	NR_003303 // SNRPN // small nuclear ribonucleoprotein polypeptide N // 15q11.2 /	SNRPN	NR_003303	1.41017
12825	7982064	NR_003303 // SNRPN // small nuclear ribonucleoprotein polypeptide N // 15q11.2 /	SNRPN	NR_003303	1.41017
12832	7982078	NR_003303 // SNRPN // small nuclear ribonucleoprotein polypeptide N // 15q11.2 /	SNRPN	NR_003303	1.41017
12839	7982092	NR_003303 // SNRPN // small nuclear ribonucleoprotein polypeptide N // 15q11.2 /	SNRPN	NR_003303	1.41017
12768	7981949	NR_003316 // SNRPN // small nuclear ribonucleoprotein polypeptide N // 15q11.2 /	SNRPN	NR_003316	-1.54417
12770	7981953	NR_003318 // SNRPN // small nuclear ribonucleoprotein polypeptide N // 15q11.2 /	SNRPN	NR_003318	-2.27425
12776	7981966	NR_003318 // SNRPN // small nuclear ribonucleoprotein polypeptide N // 15q11.2 /	SNRPN	NR_003318	-2.27425
12772	7981958	NR_003320 // SNRPN // small nuclear ribonucleoprotein polypeptide N // 15q11.2 /	SNRPN	NR_003320	-2.25173
12774	7981962	NR_003320 // SNRPN // small nuclear ribonucleoprotein polypeptide N // 15q11.2 /	SNRPN	NR_003320	-2.25173
12773	7981960	NR_003321 // SNRPN // small nuclear ribonucleoprotein polypeptide N // 15q11.2 /	SNRPN	NR_003321	-1.48862
12775	7981964	NR_003323 // SNRPN // small nuclear ribonucleoprotein polypeptide N // 15q11.2 /	SNRPN	NR_003323	-2.23954
12781	7981976	NR_003329 // SNRPN // small nuclear ribonucleoprotein polypeptide N // 15q11.2 /	SNRPN	NR_003329	-2.3663
12782	7981978	NR_003330 // SNRPN // small nuclear ribonucleoprotein polypeptide N // 15q11.2 /	SNRPN	NR_003330	-2.54109
12784	7981982	NR_003332 // SNRPN // small nuclear ribonucleoprotein polypeptide N // 15q11.2 /	SNRPN	NR_003332	-2.25231
12786	7981986	NR_003332 // SNRPN // small nuclear ribonucleoprotein polypeptide N // 15q11.2 /	SNRPN	NR_003332	-2.25231
12787	7981988	NR_003334 // SNRPN // small nuclear ribonucleoprotein polypeptide N // 15q11.2 /	SNRPN	NR_003334	-2.2255
12788	7981990	NR_003335 // SNRPN // small nuclear ribonucleoprotein polypeptide N // 15q11.2 /	SNRPN	NR_003335	-1.61186
12791	7981996	NR_003338 // SNRPN // small nuclear ribonucleoprotein polypeptide N // 15q11.2 /	SNRPN	NR_003338	-2.04858
12822	7982058	NR_003343 // SNRPN // small nuclear ribonucleoprotein polypeptide N // 15q11.2 /	SNRPN	NR_003343	1.40235
24915	8103975	NR_003542 // UNQ9368 // RTFV9368 // 4q35.1 // 643036 /// AY358224 // UNQ9368 //	UNQ9368	NR_003542	1.65939
17569	8030980	NR_003699 // ZNF525 // zinc finger protein 525 // 19q13.41 // 170958 /// NM_0010	ZNF525	NR_003699	-1.62985
28292	8136709	NR_003715 // LOC93432 // maltase-glucoamylase-like pseudogene // 7q34 // 93432 /	LOC93432	NR_003715	1.48308
27925	8133027	NR_003952 // LOC643955 // zinc finger protein 479 pseudogene // 7q11.21 // 64395	LOC643955	NR_003952	1.51047
15132	8006170	NR_015341 // LRRC37B2 // leucine rich repeat containing 37, member B2 // 17q11.2	LRRC37B2	NR_015341	-1.50049
17126	8026490	NR_015379 // UCA1 // urothelial cancer associated 1 // 19p13.12 // 652995 /// EN	UCA1	NR_015379	-1.80726
12765	7981943	NR_022008 // PAR5 // Prader-Willi/Angelman syndrome-5 // 15q11-q13 // 8123 /// N	PAR5	NR_022008	-1.52359
5232	7906775	NR_024151 // HSPA7 // heat shock 70kDa protein 7 (HSP70B) // 1q23.3 // 3311 ///	HSPA7	NR_024151	1.68906
30595	8157524	NR_024168 // TLR4 // toll-like receptor 4 // 9q32-q33 // 7099 /// NM_138554 // T	TLR4	NR_024168	1.43234
22057	8075477	NR_024209 // RNF185 // ring finger protein 185 // 22q12.2 // 91445 /// NR_024210	RNF185	NR_024209	1.4527
28213	8135931	NR_024368 // tcag7.907 // hypothetical LOC402483 // 7q32.1 // 402483	tcag7.907	NR_024368	1.51795
17700	8031992	NR_024368 // tcag7.907 // hypothetical LOC402483 // 7q32.1 // 402483 /// AK29467	tcag7.907	NR_024368	1.71947
9057	7945344	NR_024368 // tcag7.907 // hypothetical LOC402483 // 7q32.1 // 402483 /// AK29467	tcag7.907	NR_024368	1.45288
26950	8123520	NR_024368 // tcag7.907 // hypothetical LOC402483 // 7q32.1 // 402483 /// BC03233	tcag7.907	NR_024368	1.53734
7220	7927091	NR_024497 // LOC399744 // hypothetical LOC399744 // 10p11.21 // 399744	LOC399744	NR_024497	1.53027
28036	8133914	NR_024549 // DMTF1 // cyclin D binding myb-like transcription factor 1 // 7q21 /	DMTF1	NR_024549	-1.62733
8451	7939676	NR_024587 // KIAA0652 // KIAA0652 // 11p11.2 // 9776 /// NR_024588 // KIAA0652 /	KIAA0652	NR_024587	-1.43017
8428	7939424	NR_024625 // API5 // apoptosis inhibitor 5 // 11p11.2 // 8539 /// NM_001142930 /	API5	NR_024625	-1.40174
25377	8108631	NR_026705 // VTRNA1-3 // vault RNA 1-3 // --- // 56662	VTRNA1-3	NR_026705	1.45947
11705	7971723	NR_027047 // RP11-327P2.4 // hypothetical LOC283521 // 13q14.3 // 283521 /// ENS	RP11-327P2.4	NR_027047	1.52822
24516	8100378	NR_027153 // RPL21P44 // ribosomal protein L21 pseudogene 44 // 4q12 // 402176 /	RPL21P44	NR_027153	-1.52106
6860	7923582	XM_001719378 // LOC100132728 // similar to cpn10 protein // 1q32.1 // 100132728	LOC100132728	XM_001719378	1.50452
32134	8171879	XM_942610 // LOC389842 // similar to RanBP1 // Xp21.3 // 389842 /// XM_001715127	LOC389842	XM_942610	1.47431
29788	8150149	XR_019055 // LOC642513 // similar to Potassium channel tetramerisation domain co	LOC642513	XR_019055	-1.42067
